# Supplementary material for: Performance and variability of QuantiFERON Gold Plus assay associated with phlebotomy type
Source: PLoS One. 2018 Nov 19;13(11):e0207892. doi: 10.1371/journal.pone.0207892 (PMC6242684; doi:10.1371/journal.pone.0207892)
Supplement: S1 File — (XLS) [file pone.0207892.s001.xls]

## Sheet: sheet1
STUDYID	Nil_G	Ag_G	Mit_G	Ag_Nil_G	Mit_Nil_G	Result_G	Repeats_G	Nil_PD	TB1_PD	TB2_PD	Mit_PD	TB1_Nil_PD	TB2_Nil_PD	Mit_Nil_PD	Result_PD	Nil_PT	TB1_PT	TB2_PT	Mit_PT	TB1_Nil_PT	TB2_Nil_PT	Mit_Nil_PT	Result_PT	a1_gender	a1a_pregnant	a2_age_yrs	age_part2	hispanic	race___1	race___2	race___3	race___4	race___5	race___6	race___7	race___8	cnt_birth	cnt_birth_part_2	bcg	tst_result	result_previous_tbblood	treatment	diabetes	org_transplant	kidney_dia	hiv	autoimmune	cancer	conditons_immune
QCS0002	0.03	0.09	10	0.05	10	NEGATIVE	3	0.09	0.37	0.3	> 10#	0.28	0.21	> 10¶	NEGATIVE	0.08	0.05		0.37	-0.03	10	0.29	POSITIVE*	1	2	71			0	0	0	0	0	0	0	0			1	3	2	2	1	2	2	2	2	2	2
QCS0003	0.05	0.13	10	0.08	10	NEGATIVE	0	0.13	0.1	0.07	> 10#	-0.03	-0.06	> 10¶	NEGATIVE	0.07	0.09	0.07	> 10#	0.02	0	> 10¶	NEGATIVE	1	2	49		1	0	0	0	0	1	1	0	0	ARGENTINA		1		2	2	2	2	2	2	2	2	1
QCS0004	0.04	0.05	10	0.01	10	NEGATIVE	0	0.37	0.1	0.13	> 10#	-0.27	-0.24	> 10¶	NEGATIVE	0.08	1	2.18	> 10#	0.92	2.1	> 10¶	POSITIVE	1	1	34		2	0	0	1	0	0	0	0	0	INDIA		1		2	2	2	2	2	2	2	2	2
QCS0005	0.03	0.16	10	0.13	10	NEGATIVE	0	0.1	0.05	0.04	> 10¶	-0.05	-0.06	> 10¶	NEGATIVE	0.06	0.06	0.06	> 10#	0	0	> 10¶	NEGATIVE	1	2	29		2	0	0	0	0	1	0	0	0	USA		2	1	2	2	2	2	2	2	2	2	2
QCS0007	0.05	0.05	10	0	10	NEGATIVE	0	0.13	0.14	0.12	> 10#	0.01	-0.01	> 10¶	NEGATIVE	0.06	0.12	0.07	> 10#	0.06	0.01	> 10¶	NEGATIVE	2		47		2	1	0	0	0	0	0	0	0	ST. LUCIA		1	2		2	3	2	2	2	2	2	2
QCS0009	0.07	0.08	10	0.01	10	NEGATIVE	0	0.15	0.16	0.17	> 10#	0.01	0.02	> 10¶	NEGATIVE	0.11	0.15	0.14	> 10#	0.04	0.03	> 10¶	NEGATIVE	1	2	30		2	0	0	1	0	0	0	0	0	USA		2		2	2	2	2	2	2	2	2	2
QCS0011	0.04	0.04	10	0	10	NEGATIVE	0	0.05	0.08	0.07	> 10#	0.03	0.02	> 10¶	NEGATIVE	0.04	0.04	0.1	> 10#	0	0.06	> 10¶	NEGATIVE	2		25		1	0	0	0	0	0	0	0	0	ECUADOR		1	2		2	2	2	2	2	2	2	2
QCS0012	0.2	0.37	10	0.17	10	NEGATIVE	0	0.29	0.19	0.21	> 10#	-0.1	-0.08	> 10¶	NEGATIVE	0.11	0.08	0.26	> 10#	-0.03	0.15	> 10¶	NEGATIVE	1	2	30		2	0	0	0	0	0	1	0	0	INDIA		1	2	2	2	2	2	2	2	2	2	2
QCS0014	0.14	0.35	10	0.21	10	NEGATIVE	0	0.28	0.36	0.3	> 10#	0.08	0.02	> 10¶	NEGATIVE	0.21	0.24	0.26	> 10#	0.03	0.05	> 10¶	NEGATIVE	1	2	48		1	0	0	0	0	1	0	0	0	USA		3	1	2	2	3	3	3	3	3	3	3
QCS0015	0.03	0.07	10	0.04	10	NEGATIVE	0	0.05	0.34	0.18	> 10¶	0.29	0.13	> 10¶	NEGATIVE	0.03	0.05	0.05	> 10¶	0.02	0.02	> 10¶	NEGATIVE	1	2	64		2	0	0	0	0	1	0	0	0	UNITED KINGDOM		1	1	2	2	2	2	2	2	2	2	2
QCS0016	0.03	0.09	10	0.06	10	NEGATIVE	0	0.12	0.14	0.12	> 10¶	0.02	0	> 10¶	NEGATIVE	0.14	0.08	0.06	> 10#	-0.06	-0.08	> 10¶	NEGATIVE	1	2	44		2	0	0	1	0	0	0	0	0	TAIWAN		1	1		2	2	2	2	2	2	2	2
QCS0019	0.07	0.11	10	0.04	10	NEGATIVE	0	0.21	0.25	0.17	> 10#	0.04	-0.04	> 10¶	NEGATIVE	0.23	0.17	0.26	> 10#	-0.06	0.03	> 10¶	NEGATIVE	1	2	63		2	1	0	0	0	0	0	0	0	NIGERIA		1	1		2	2	2	2	2	2	2	2
QCS0020	0.28	0.06	10	-0.22	10	NEGATIVE	0	0.11	0.08	0.07	> 10#	-0.03	-0.04	> 10¶	NEGATIVE	0.12	0.05	0.12	> 10#	-0.07	0	> 10¶	NEGATIVE	1	2	46		2	0	0	1	0	0	0	0	0	TAIWAN		1	1	2		2	2	2	2	2	2	2
QCS0021	0.06	0.21	10	0.15	10	NEGATIVE	0	0.14	0.09	0.2	> 10#	-0.05	0.06	> 10¶	NEGATIVE	0.06	0.03	0.09	> 10#	-0.03	0.03	> 10¶	NEGATIVE	1		53		2	0	0	1	0	0	0	0	0	INDIA		1			2	2	2	2	2	2	2	2
QCS0024	0.09	0.26	10	0.17	10	NEGATIVE	0	0.19	0.87	0.85	> 10#	0.68	0.66	> 10¶	POSITIVE	0.12	0.32	0.8	> 10#	0.2	0.68	> 10¶	POSITIVE	1	2	64		2	1	0	0	0	0	0	0	0	NIGERIA		1	1	2	2	1
QCS0025	0.04	0.04	10	0	10	NEGATIVE	0	0.1	0.09	0.06	> 10#	-0.01	-0.04	> 10¶	NEGATIVE	0.1	0.06	0.1	> 10#	-0.04	0	> 10¶	NEGATIVE	1	2	52		2	0	0	0	0	1	0	0	0	UNITED KINGDOM		1	2	2	2	2	2	2	2	2	2	2
QCS0026	0.03	0.02	10	-0.01	10	NEGATIVE	0	0.06	0.06	0.04	> 10#	0	-0.02	> 10¶	NEGATIVE	0.06	0.04	0.04	> 10#	-0.02	-0.02	> 10¶	NEGATIVE	2	2	33		2	0	0	0	0	1	0	0	0	IRAN		3	1	4	2	2	2	2	2	1	2	1
QCS0027	0.04	0.05	10	0.01	10	NEGATIVE	0	0.08	0.23	0.2	> 10#	0.15	0.12	> 10¶	NEGATIVE	0.06	0.05	0.16	> 10#	-0.01	0.1	> 10¶	NEGATIVE	2		44		2	0	0	1	0	0	0	0	0	PHILIPPINES		1	3	2	1	2	2	2	2	2	2	2
QCS0028	0.02	0.05	10	0.03	10	NEGATIVE	0	0.1	0.16	0.15	> 10#	0.06	0.05	> 10¶	NEGATIVE	0.25	0.16	0.1	> 10#	-0.09	-0.15	> 10¶	NEGATIVE	1	2	43		2	0	0	1	0	0	0	0	0	CHINA		1	2	2	2	2	2	2	2	2	2	2
QCS0029	0.02	0.1	10	0.08	10	NEGATIVE	0	0.08	0.27	0.24	> 10#	0.19	0.16	> 10¶	NEGATIVE	0.05	0.11	0.13	> 10#	0.06	0.08	> 10¶	NEGATIVE	2		39		2	0	0	1	0	0	0	0	0	INDIA		1	2	2	2	2	2	2	2	2	2	2
QCS0030	0.03	0.16	10	0.13	10	NEGATIVE	0	0.1	0.41	0.42	> 10#	0.31	0.32	> 10¶	NEGATIVE	0.07	0.12	0.13	> 10#	0.05	0.06	> 10¶	NEGATIVE	1	2	46		2	0	0	1	0	0	0	0	0	PHILIPPINES		1	1	2	2	2	2	2	2	2	2	2
QCS0031	0.19	0.03	10	-0.16	10	NEGATIVE	0	0.08	0.07	0.04	> 10¶	-0.01	-0.04	> 10¶	NEGATIVE	0.06	0.06	0.16	> 10#	0	0.1	> 10¶	NEGATIVE	2		50		2	0	0	1	0	0	0	0	0	VIETNAM		1	1	2	2	2	2	2	2	2	2	2
QCS0032	0.12	0.44	10	0.32	10	NEGATIVE	1	0.13	0.13	0.15	> 10#	0	0.02	> 10¶	NEGATIVE	0.03	0.15	0.29	> 10#	0.12	0.26	> 10¶	NEGATIVE	1	2	36		1	0	0	0	0	1	0	0	0	BRAZIL		1	1	2	2	2	2	2	2	2	2	2
QCS0033	0.12	0.24	10	0.12	10	NEGATIVE	3	0.3	0.25	0.26	> 10#	-0.05	-0.04	> 10¶	NEGATIVE	0.27	0.48	0.44	> 10#	0.21	0.17	> 10¶	NEGATIVE	1	2	61		2	0	0	1	0	0	0	0	0	PHILIPPINES		1	1	2	2	2	2	2	2	2	2	2
QCS0034	0.04	0.06	10	0.02	10	NEGATIVE	0	0.12	0.08	0.09	> 10#	-0.04	-0.03	> 10¶	NEGATIVE	0.09	0.07	0.09	> 10#	-0.02	0	> 10¶	NEGATIVE	2		35		2	0	0	1	0	0	0	0	0	CHINA		1	1		2	2	2	2	2	2	2	2
QCS0035	0.04	0.25	10	0.21	10	NEGATIVE	0	0.06	0.15	0.08	> 10#	0.09	0.02	> 10¶	NEGATIVE	0.17	0.12	0.32	> 10#	-0.05	0.15	> 10¶	NEGATIVE	2		53		2	0	0	0	0	1	0	0	0	AUSTRIA		2	2		2	2	2	2	2	2	2	2
QCS0039	0.04	0.03	10	-0.01	10	NEGATIVE	0	0.13	0.06	0.07	> 10#	-0.07	-0.06	> 10¶	NEGATIVE	0.06	0.06	0.11	> 10#	0	0.05	> 10¶	NEGATIVE	2	2	56		2	1	0	0	0	0	0	0	0	NIGERIA		1		2	2	2	2	2	2	2	2	2
QCS0040	0.04	0.18	10	0.14	10	NEGATIVE	0	0.09	0.06	0.18	> 10#	-0.03	0.09	> 10¶	NEGATIVE	0.08	0.17	0.16	> 10#	0.09	0.08	> 10¶	NEGATIVE						0	0	0	0	0	0	0	0
QCS0041	0.05	0.07	10	0.02	10	NEGATIVE	0	0.06	0.04	0.05	> 10#	-0.02	-0.01	> 10¶	NEGATIVE	0.04	0.07	0.11	> 10#	0.03	0.07	> 10¶	NEGATIVE	1	2	52		1	0	0	0	0	0	1	0	0	MEXICO		1		2	2	2	2	2	2	2	2	2
QCS0042	0.23	0.18	10	-0.05	10	NEGATIVE	0	0.29	0.2	0.15	> 10¶	-0.09	-0.14	> 10¶	NEGATIVE	1.73	0.44	0.45	> 10#	-1.29	-1.28	> 10¶	NEGATIVE	2	2	33		2	0	0	0	0	1	0	0	0	UNITED KINGDOM		1	2	2	2	2	2	2	2	2	2	2
QCS0043	0.1	0.15	10	0.05	10	NEGATIVE	0	0.17	0.1	0.08	> 10¶	-0.07	-0.09	> 10¶	NEGATIVE	0.11	0.01	0.13	> 10#	-0.1	0.02	> 10¶	NEGATIVE						0	0	0	0	0	0	0	0
QCS0044	0.05	0.05	10	0	10	NEGATIVE	0	0.08	0.08	0.46	> 10#	0	0.38	> 10¶	POSITIVE	0.05	0.11	0.08	> 10#	0.06	0.03	> 10¶	NEGATIVE	2	2	27		1	0	0	0	0	0	0	0	1	MEXICO		3			2	3	2	2	3	2	2	2
QCS0045	0.13	0.16	10	0.03	10	NEGATIVE	0	0.08	0.05	0.07	> 10¶	-0.03	-0.01	> 10¶	NEGATIVE	0.12	0.04	0.07	> 10#	-0.08	-0.05	> 10¶	NEGATIVE	2		53		2	0	0	0	0	1	0	0	0	NETHERLANDS		3	2	2	2	2	2	2	2	2	2
QCS0046	0.15	1.11	10	0.96	10	POSITIVE	1	0.13	0.25	0.32	> 10¶	0.12	0.19	> 10¶	NEGATIVE	0.08	0.47	0.35	> 10¶	0.39	0.27	> 10¶	POSITIVE	1	2	25		1	0	0	0	0	1	0	0	0	USA		2	1		2	2	2	2	2	2	2	2
QCS0047	0.4	0.4	10	0	10	NEGATIVE	0	0.51	0.42	0.53	> 10#	-0.09	0.02	> 10¶	NEGATIVE	0.52	0.37	0.42	> 10#	-0.15	-0.1	> 10¶	NEGATIVE	2	2	43		4	0	0	0	0	0	0	0	1	ERITREA		1	2	2	2	2	2	2	2	2	2	2
QCS0049	0.11	0.08	10	-0.03	10	NEGATIVE	0	0.14	0.1	0.08	> 10#	-0.04	-0.06	> 10¶	NEGATIVE	0.12	0.13	0.08	> 10#	0.01	-0.04	> 10¶	NEGATIVE	1	2	57		1	0	0	0	0	0	1	0	0	BRAZIL		1	1		2	2	2	2	2	2	2
QCS0051	0.52	0.06	10	-0.46	10	NEGATIVE	0	0.14	0.08	0.06	> 10#	-0.06	-0.08	> 10¶	NEGATIVE	0.06	0.06	0.07	> 10#	0	0.01	> 10¶	NEGATIVE	2		42		2	0	0	1	0	0	0	0	0	CHINA		1	1		3	2	2	2	2	2	2	2
QCS0052	1.24	4.3	10	3.06	10	POSITIVE	1	1.26	1.49	1.76	> 10¶	0.23	0.5	> 10¶	POSITIVE	1.45	1.94	2.24	> 10#	0.49	0.79	> 10¶	POSITIVE	1	2	60		2	0	0	1	0	0	0	0	0	PHILIPPINES		1			2	2	2	2	2	2	2	2
QCS0053	0.03	0.51	10	0.48	10	POSITIVE	1	0.07	0.12	0.12	> 10#	0.05	0.05	> 10¶	NEGATIVE	0.09	0.19	0.19	> 10#	0.1	0.1	> 10¶	NEGATIVE	1	2	30		1	0	0	0	0	0	0	1	0	MEXICO		1	2	4	2	2	2	2	2	1	2	2
QCS0054	0.07	0.03	10	-0.04	10	NEGATIVE	0	0.04	0.04	0.08	> 10¶	0	0.04	> 10¶	NEGATIVE	0.05	0.03	0.05	> 10#	-0.02	0	> 10¶	NEGATIVE	2		62		2	0	0	0	0	1	0	0	0	USA		1	1	2	2	2	2	2	2	2	2	2
QCS0056	0.29	0.22	10	-0.07	10	NEGATIVE	0	0.29	1	1.09	> 10#	0.71	0.8	> 10¶	POSITIVE	1.11	1.24	0.88	> 10#	0.13	-0.23	> 10¶	NEGATIVE						0	0	0	0	0	0	0	0
QCS0057	0.06	0.05	10	-0.01	10	NEGATIVE	0	0.1	0.1	0.05	> 10#	0	-0.05	> 10¶	NEGATIVE	0.08	0.06	0.05	> 10#	-0.02	-0.03	> 10¶	NEGATIVE						0	0	0	0	0	0	0	0
QCS0058	0.15	0.04	10	-0.11	10	NEGATIVE	0	0.07	0.12	0.1	> 10#	0.05	0.03	> 10¶	NEGATIVE	0.08	0.06	0.29	> 10#	-0.02	0.21	> 10¶	NEGATIVE	1	2	38		2	0	0	1	0	0	0	0	0	CHINA		1	3		2	2	2	2	2	2	2	2
QCS0059	0.07	0.1	10	0.03	10	NEGATIVE	0	0.17	0.07	0.08	> 10#	-0.1	-0.09	> 10¶	NEGATIVE	0.06	0.07	0.06	> 10#	0.01	0	> 10¶	NEGATIVE	2		38		2	0	0	1	0	0	0	0	0	INDIA		1		2	2	2	2	2	2	2	2	2
QCS0060	0.03	0.08	10	0.05	10	NEGATIVE	0	0.11	0.1	0.06	> 10#	-0.01	-0.05	> 10¶	NEGATIVE	0.05	0.05	0.06	> 10#	0	0.01	> 10¶	NEGATIVE	2		72		2	0	0	1	0	0	0	0	0	INDIA		1	1	4	2	2	2	2	2	2	2	2
QCS0061	0.03	0.03	10	0	10	NEGATIVE	0	0.06	0.05	0.07	> 10#	-0.01	0.01	> 10¶	NEGATIVE	0.04	0.19	0.05	> 10#	0.15	0.01	> 10¶	NEGATIVE	1	1	35		1	0	0	0	0	1	0	0	0	USA				2	2	2	2	2	2	2	2	2
QCS0062	0.1	0.12	10	0.02	10	NEGATIVE	0	0.12	0.05	0.07	> 10#	-0.07	-0.05	> 10¶	NEGATIVE	0.06	0.07	0.34	> 10#	0.01	0.28	> 10¶	NEGATIVE	1	2	35		2	0	0	1	0	0	0	0	0	TAIWAN		1	1	2	1	2	2	2	2	2	2	2
QCS0065	0.15	0.14	10	-0.01	10	NEGATIVE	0	0.15	0.08	0.08	> 10¶	-0.07	-0.07	> 10¶	NEGATIVE	0.12	0.12	0.09	> 10¶	0	-0.03	> 10¶	NEGATIVE	2	2	52		2	1	0	0	0	0	0	0	0	USA		2	1	2	1
QCS0067	0.08	0.07	10	-0.01	10	NEGATIVE	0	0.15	0.15	0.17	> 10#	0	0.02	> 10¶	NEGATIVE	0.19	0.19	0.64	> 10#	0	0.45	> 10¶	POSITIVE	2		30		2	0	0	1	0	0	0	0	0	CHINA		1	1	2	2	2	2	2	2	2	2	2
QCS0068	0.03	0.02	10	-0.01	10	NEGATIVE	0	0.06	0.05	0.05	> 10¶	-0.01	-0.01	> 10¶	NEGATIVE	0.05	0.04	0.05	> 10#	-0.01	0	> 10¶	NEGATIVE	1	2	39		2	0	0	0	0	1	0	0	0	USA		2		2	2	2	2	2	2	1	2	1
QCS0070	0.1	0.15	10	0.05	10	NEGATIVE	0	0.23	0.12	0.18	> 10#	-0.11	-0.05	> 10¶	NEGATIVE	0.17	0.15	0.57	> 10#	-0.02	0.4	> 10¶	POSITIVE	1	2	32		2	0	0	0	0	1	0	0	0	RUSSIA		2	1	2	2	2	2	2	2	2	2	2
QCS0071	0.08	0.23	10	0.15	10	NEGATIVE	0	0.08	0.1	0.11	> 10¶	0.02	0.03	> 10¶	NEGATIVE	0.09	0.09	0.25	> 10#	0	0.16	> 10¶	NEGATIVE	1		50		2	0	0	1	0	0	0	0	0	CHINA		2	1	2	2	2	2	2	2	2	2	2
QCS0072	0.1	0.18	10	0.08	10	NEGATIVE	0	0.08	0.1	0.1	> 10#	0.02	0.02	> 10¶	NEGATIVE	0.08	0.07	0.07	> 10#	-0.01	-0.01	> 10¶	NEGATIVE	1	2	38		2	0	0	1	0	0	0	0	0	INDIA		1	1	2	2	2	2	2	2	2	2	2
QCS0074	0.02	0.03	10	0.01	10	NEGATIVE	0	0.06	0.04	0.06	> 10#	-0.02	0	> 10¶	NEGATIVE	0.06	0.05	0.07	> 10#	-0.01	0.01	> 10¶	NEGATIVE	2		30		2	0	0	0	0	1	0	0	0	USA		2	1	2	1	2	2	2	2	2	2	2
QCS0075	0.07	0.14	10	0.07	10	NEGATIVE	0	0.08	0.09	0.08	> 10#	0.01	0	> 10¶	NEGATIVE	0.05	0.21	0.13	> 10#	0.16	0.08	> 10¶	NEGATIVE	1	2	52		2	0	0	0	0	1	0	0	0	UNITED KINGDOM; ENGLAND		3	2		2	2	2	2	2	2	2	2
QCS0076	0.02	0.06	10	0.04	10	NEGATIVE	0	0.08	0.1	0.08	> 10#	0.02	0	> 10¶	NEGATIVE	0.17	0.07	0.16	> 10#	-0.1	-0.01	> 10¶	NEGATIVE	1	2	32		2	0	0	1	0	0	0	0	0	INDIA		1	3	2	2	2	2	2	2	2	2	2
QCS0077	0.03	0.15	10	0.12	10	NEGATIVE	0	0.05	0.2	0.17	> 10#	0.15	0.12	> 10¶	NEGATIVE	0.07	0.27	0.27	> 10#	0.2	0.2	> 10¶	NEGATIVE	1	2	27		2	0	0	0	0	0	1	0	0	TURKEY		1	1	2	2	2	2	2	2	2	2	2
QCS0079	0.03	0.09	10	0.06	10	NEGATIVE	0	0.07	0.07	0.09	> 10#	0	0.02	> 10¶	NEGATIVE	0.05	0.23	0.25	> 10#	0.18	0.2	> 10¶	NEGATIVE	2		55		1	0	0	0	0	1	0	0	0	USA		3				1	2	2	2	2	2	2
QCS0080	0.02	0.04	10	0.02	10	NEGATIVE	0	0.15	0.07	3.85	> 10#	-0.08	3.7	> 10¶	POSITIVE	0.07	0.06	0.08	> 10#	-0.01	0.01	> 10¶	NEGATIVE	1	2	64		2	0	0	0	0	1	0	0	0			2	1	4	2	2	2	2	2	2	2	2
QCS0081	0.06	0.15	10	0.09	10	NEGATIVE	0	0.07	0.08	0.14	> 10#	0.01	0.07	> 10¶	NEGATIVE	0.06	0.18	0.36	> 10#	0.12	0.3	> 10¶	NEGATIVE	2		60		2	0	0	0	0	1	0	0	0	USA		2	1		1	1
QCS0082	0.26	0.23	10	-0.03	10	NEGATIVE	0	0.4	0.4	0.48	> 10#	0	0.08	> 10¶	NEGATIVE	0.43	0.48	0.39	> 10#	0.05	-0.04	> 10¶	NEGATIVE	1	3	34		2	0	0	1	0	0	0	0	0	PHILIPPINES		1	1	2	1	2	2	2	2	2	2	2
QCS0083	0.15	0.21	10	0.06	10	NEGATIVE	0	0.34	0.36	0.32	> 10#	0.02	-0.02	> 10¶	NEGATIVE	0.23	0.32	0.5	> 10#	0.09	0.27	> 10¶	NEGATIVE						0	0	0	0	0	0	0	0
QCS0084	0.05	0.08	10	0.03	10	NEGATIVE	0	0.13	0.09	0.08	> 10#	-0.04	-0.05	> 10¶	NEGATIVE	0.07	0.1	0.1	> 10#	0.03	0.03	> 10¶	NEGATIVE	2		65		4	0	0	0	0	1	0	0	0	ARGENTINA		1	1	2	2	2	2	2	2	2	2	2
QCS0086	0.33	0.41	10	0.08	10	NEGATIVE	1	0.78	0.66	0.65	> 10#	-0.12	-0.13	> 10¶	NEGATIVE	0.2	0.72	0.65	> 10#	0.52	0.45	> 10¶	POSITIVE	1	2	36		2	0	0	1	0	0	0	0	0		2	1			2	2	2	2	2	2	2	2
QCS0087	0.01	0.03	10	0.02	10	NEGATIVE	0	0.07	0.08	0.08	> 10#	0.01	0.01	> 10¶	NEGATIVE	0.11	0.11	0.12	> 10#	0	0.01	> 10¶	NEGATIVE	2		55		2	1	0	0	0	0	0	0	0	NIGERIA		1	1		2	2	2	2	2	2	2	2
QCS0088	0.05	0.04	10	-0.01	10	NEGATIVE	0	0.11	0.2	0.09	> 10¶	0.09	-0.02	> 10¶	NEGATIVE	0.1	0.1	0.08	> 10#	0	-0.02	> 10¶	NEGATIVE	1	2	65		2	0	0	0	0	0	1	0	0	TRINIDAD AND TOBAGO		1	2	4	2	2	2	2	2	2	2	2
QCS0089	0.06	0.05	10	-0.01	10	NEGATIVE	0	0.04	0.07	0.12	> 10#	0.03	0.08	> 10¶	NEGATIVE	0.12	0.04	0.24	> 10#	-0.08	0.12	> 10¶	NEGATIVE	1	2	56		2	1	0	0	0	0	0	0	0	USA		3	2	2	2	1	2	2	2	1	2	1
QCS0090	0.19	0.08	10	-0.11	10	NEGATIVE	0	0.36	0.26	0.11	> 10#	-0.1	-0.25	> 10¶	NEGATIVE	0.22	0.29	0.3	> 10#	0.07	0.08	> 10¶	NEGATIVE	1	2	30		2	0	0	1	0	0	0	0	0	PHILIPPINES		1	2	2	2	2	2	2	2	2	2	2
QCS0091	0.02	0.04	10	0.02	10	NEGATIVE	0	0.08	0.18	0.17	> 10#	0.1	0.09	> 10¶	NEGATIVE	0.12	0.21	0.18	> 10#	0.09	0.06	> 10¶	NEGATIVE	1	2	57		2	1	0	0	0	0	0	0	0	USA		2	1		1	2	2	2	2	2	2	1
QCS0092	0.07	0.69	10	0.62	10	POSITIVE	1	0.11	0.39	0.88	> 10#	0.28	0.77	> 10¶	POSITIVE	0.1	0.21	0.57	> 10#	0.11	0.47	> 10¶	POSITIVE	1	2	50		2	0	0	1	0	0	0	0	0	VIETNAM		1	1	2	2	2	2	2	2	2	2	2
QCS0095	0.06	0.1	10	0.04	10	NEGATIVE	0	0.24	0.25	0.25	> 10#	0.01	0.01	> 10¶	NEGATIVE	0.13	0.13	0.21	> 10#	0	0.08	> 10¶	NEGATIVE	1	2	50		2	1	0	0	0	0	0	0	0	CANADA		2	1	2	1	2	2	2	2	2	2
QCS0096	0.04	0.06	10	0.02	10	NEGATIVE	0	0.12	0.11	0.13	> 10¶	-0.01	0.01	> 10¶	NEGATIVE	0.1	0.15	0.14	> 10#	0.05	0.04	> 10¶	NEGATIVE	1	2	31		2	1	0	0	0	0	0	0	0	NIGERIA		3	3	2	2	2	2	2	2	2	2	2
QCS0097	0.03	0.02	10	-0.01	10	NEGATIVE	0	0.08	0.07	0.07	> 10#	-0.01	-0.01	> 10¶	NEGATIVE	0.06	0.07	0.07	> 10#	0.01	0.01	> 10¶	NEGATIVE						0	0	0	0	0	0	0	0
QCS0098	0.08	0.11	10	0.03	10	NEGATIVE	0	0.22	0.21	0.27	> 10#	-0.01	0.05	> 10¶	NEGATIVE	0.23	0.15	0.21	> 10#	-0.08	-0.02	> 10¶	NEGATIVE	1	2	50		2	0	0	0	0	1	0	0	0	SPAIN		1	2	2	2	2	2	2	2	2	2	2
QCS0099	0.08	0.11	10	0.03	10	NEGATIVE	0	0.14	0.16	0.13	> 10#	0.02	-0.01	> 10¶	NEGATIVE	0.13	0.12	0.18	> 10#	-0.01	0.05	> 10¶	NEGATIVE	2	2	56		2	1	0	0	0	0	0	0	0	DRC CONGO		1	1	2	2	2	2	2	2	2	2	2
QCS0102	0.07	0.23	10	0.16	10	NEGATIVE	0	0.16	0.23	0.24	> 10#	0.07	0.08	> 10¶	NEGATIVE	0.19	0.36	0.42	> 10#	0.17	0.23	> 10¶	NEGATIVE	1	2	61		2	1	0	0	0	0	0	0	0	JAMAICA		1			2	1	2	2	2	2	2	2
QCS0103	0.04	0.07	10	0.03	10	NEGATIVE	0	0.11	0.09	0.1	> 10#	-0.02	-0.01	> 10¶	NEGATIVE	0.12	0.13	0.1	> 10#	0.01	-0.02	> 10¶	NEGATIVE	1	1	18		1	0	0	0	0	1	0	0	0	USA		2	2	2	2	2	2	2	2	2	2	2
QCS0104	0.04	0.04	10	0	10	NEGATIVE	0	0.08	0.12	0.12	> 10#	0.04	0.04	> 10¶	NEGATIVE	0.12	0.11	0.15	> 10#	-0.01	0.03	> 10¶	NEGATIVE	2		23		2	0	0	0	0	1	0	0	0	CROATIA		1		2	2	2	2	2	2	2	2	2
QCS0105	0.06	0.05	10	-0.01	10	NEGATIVE	0	0.08	0.09	0.09	> 10¶	0.01	0.01	> 10¶	NEGATIVE	0.09	0.09	0.08	> 10#	0	-0.01	> 10¶	NEGATIVE	1	1	32		2	0	0	1	0	0	0	0	0	VIETNAM		2	2		2	2	2	2	2	2	2	2
QCS0106	0.05	0.06	10	0.01	10	NEGATIVE	0	0.08	0.1	0.08	> 10#	0.02	0	> 10¶	NEGATIVE	0.07	0.1	0.12	> 10#	0.03	0.05	> 10¶	NEGATIVE	1	2	35		2	0	0	1	0	0	0	0	0	INDIA	2	2	2	2	2	2	2	2	2	2	2	2
QCS0107	0.05	0.12	10	0.07	10	NEGATIVE	0	0.11	0.14	0.21	> 10#	0.03	0.1	> 10¶	NEGATIVE	0.23	0.17	0.22	> 10#	-0.06	-0.01	> 10¶	NEGATIVE	1	2	28		2	0	0	1	0	0	0	0	0	VIETNAM		1	1	2	2	2	2	2	2	2	2	2
QCS0108	0.03	0.05	10	0.02	10	NEGATIVE	0	0.09	0.33	0.13	> 10#	0.24	0.04	> 10¶	NEGATIVE	0.13	0.14	0.17	> 10#	0.01	0.04	> 10¶	NEGATIVE	1	2	57		2	0	0	0	0	0	1	0	0	TRINIDAD AND TOBAGO		1	1	2	2	4	4	4	4	4	4	4
QCS0109	0.09	0.14	10	0.05	10	NEGATIVE	0	0.22	0.32	0.37	> 10#	0.1	0.15	> 10¶	NEGATIVE	0.43	0.3	0.92	> 10#	-0.13	0.49	> 10¶	POSITIVE	2		54		2	0	0	1	0	0	0	0	0	PHILIPPINES		1	1		2	2	2	2	2	2	2	2
QCS0111	0.09	0.29	10	0.2	10	NEGATIVE	0	0.11	0.12	0.41	> 10#	0.01	0.3	> 10¶	NEGATIVE	0.14	0.61	0.59	> 10#	0.47	0.45	> 10¶	POSITIVE	2		53		2	0	0	1	0	0	0	0	0	VIETNAM		1	1		3	2	2	2	2	2	2	2
QCS0112	0.05	0.06	10	0.01	10	NEGATIVE	0	0.13	0.07	0.12	> 10#	-0.06	-0.01	> 10¶	NEGATIVE	0.07	0.08	0.08	> 10#	0.01	0.01	> 10¶	NEGATIVE	1	2	51		2	1	0	0	0	0	0	0	0	USA		2	1	1	1	1	2	2	2	2	2	2
QCS0114	0.07	0.05	10	-0.02	10	NEGATIVE	0	0.13	0.16	0.1	> 10#	0.03	-0.03	> 10¶	NEGATIVE	0.31	0.08	0.08	> 10#	-0.23	-0.23	> 10¶	NEGATIVE	1	2	48		2	1	0	0	0	0	0	0	0	SIERRA LEONE		1	1	2	2	1	2	2	2	1	2	2
QCS0115	0.06	0.05	10	-0.01	10	NEGATIVE	0	0.05	0.14	0.07	> 10#	0.09	0.02	> 10¶	NEGATIVE	0.11	0.08	0.14	> 10#	-0.03	0.03	> 10¶	NEGATIVE	1	2	62		2	0	0	0	0	1	0	0	0	USA		2	1	2	2	2	2	2	2	2	2	2
QCS0116	0.07	0.08	10	0.01	10	NEGATIVE	0	0.1	0.14	0.09	> 10#	0.04	-0.01	> 10¶	NEGATIVE	0.21	0.23	0.19	> 10#	0.02	-0.02	> 10¶	NEGATIVE	2		50		2	0	0	1	0	0	0	0	0	VIETNAM		1			2	2	2	2	2	2	2	2
QCS0117	0.04	0.06	10	0.02	10	NEGATIVE	0	0.1	0.1	0.17	> 10#	0	0.07	> 10¶	NEGATIVE	0.07	0.08	0.15	> 10#	0.01	0.08	> 10¶	NEGATIVE	1	2	42		2	0	0	1	0	0	0	0	0	PHILIPPINES		1	2	2	2	2	2	2	2	2	2	2
QCS0118	0.04	0.06	10	0.02	10	NEGATIVE	0	0.12	0.11	0.1	> 10#	-0.01	-0.02	> 10¶	NEGATIVE	0.1	1.59	0.2	> 10#	1.49	0.1	> 10¶	POSITIVE						0	0	0	0	0	0	0	0
QCS0119	0.04	0.03	10	-0.01	10	NEGATIVE	0	0.06	0.05	0.04	> 10#	-0.01	-0.02	> 10¶	NEGATIVE	0.65	0.04	0.07	> 10#	-0.61	-0.58	> 10¶	NEGATIVE	1	2	28		2	0	0	0	0	1	0	0	0	UNITED KINGDOM; SCOTLAND		1	1	2	1	2	2	2	2	2	2	2
QCS0121	0.06	0.3	10	0.24	10	NEGATIVE	0	0.05	0.18	0.14	> 10#	0.13	0.09	> 10¶	NEGATIVE	0.06	0.31	0.56	> 10#	0.25	0.5	> 10¶	POSITIVE	2	2	34		1	1	0	0	0	0	0	0	0	USA		2	1	2	2	2	2	2	2	2	2	2
QCS0122	0.03	1.49	10	1.46	10	POSITIVE	1	0.47	0.65	0.44	> 10#	0.18	-0.03	> 10¶	NEGATIVE	0.44	2.33		1.52	1.89	10	1.08	POSITIVE	2		53		2	1	0	0	0	0	0	0	0			1	2	2	2	2	2	2	2	2	2	2
QCS0123	0.04	0.07	10	0.03	10	NEGATIVE	0	0.06	0.06	0.05	> 10#	0	-0.01	> 10¶	NEGATIVE	0.05	0.08	0.1	> 10#	0.03	0.05	> 10¶	NEGATIVE	1	2	37		1	0	0	0	0	1	0	0	0	USA		2	1	2	1	2	2	2	2	2	2	2
QCS0124	0.05	0.1	10	0.05	10	NEGATIVE	0	0.13	0.15	0.12	> 10#	0.02	-0.01	> 10¶	NEGATIVE	0.1	0.12	0.13	> 10#	0.02	0.03	> 10¶	NEGATIVE	1	2	56		2	0	0	0	0	1	0	0	0			2	1	4	1	2	2	2	2	2	2	2
QCS0125	0.18	0.39	10	0.21	10	NEGATIVE	0	0.24	0.23	0.33	> 10#	-0.01	0.09	> 10¶	NEGATIVE	0.17	0.2	0.53	> 10#	0.03	0.36	> 10¶	POSITIVE	1	2	43		1	0	0	0	0	1	0	0	0	MEXICO		3	2		2	2	2	2	2	2	2	2
QCS0126	0.11	0.1	10	-0.01	10	NEGATIVE	0	0.06	0.07	0.06	> 10#	0.01	0	> 10¶	NEGATIVE	0.04	0.05	0.04	> 10#	0.01	0	> 10¶	NEGATIVE	1	2	36		1	0	0	0	0	1	0	0	0	MEXICO		1	1		2	2	2	2	2	2	2	2
QCS0127	0.27	0.19	10	-0.08	10	NEGATIVE	0	0.54	0.22	0.15	> 10#	-0.32	-0.39	> 10¶	NEGATIVE	0.24	0.37	0.5	> 10#	0.13	0.26	> 10¶	NEGATIVE	1	2	32		2	0	0	1	0	0	0	0	0	INDIA		1	2	2	2	1	2	2	2	2	2	2
QCS0128	0.03	0.71	10	0.68	10	POSITIVE	1	0.16	0.32	0.37	> 10¶	0.16	0.21	> 10¶	NEGATIVE	0.14	0.7	0.77	> 10#	0.56	0.63	> 10¶	POSITIVE	1	2	61		1	0	0	0	0	0	1	0	0	EL SALVADOR		1		2	2	2	2	2	2	2	2	2
QCS0130	0.05	0.13	10	0.08	10	NEGATIVE	0	0.12	0.17	0.21	> 10#	0.05	0.09	> 10¶	NEGATIVE	0.19	0.2	0.2	> 10#	0.01	0.01	> 10¶	NEGATIVE	1	2	58		2	0	0	1	0	0	0	0	0	PHILIPPINES		3	2	4	2	2	2	2	2	2	2	2
QCS0132	0.04	0.14	10	0.1	10	NEGATIVE	0	0.13	0.1	0.06	> 10¶	-0.03	-0.07	> 10¶	NEGATIVE	0.04	0.07	0.23	> 10#	0.03	0.19	> 10¶	NEGATIVE	1	2	34		2	0	0	1	0	0	0	0	0	PHILIPPINES		1	2	4	2	2	2	2	2	2	2	2
QCS0133	0.02	0.02	10	0	10	NEGATIVE	0	0.06	0.1	0.11	> 10#	0.04	0.05	> 10¶	NEGATIVE	0.14	0.07	0.08	> 10#	-0.07	-0.06	> 10¶	NEGATIVE	1	2	34		1	0	0	0	0	1	0	0	0	MEXICO		1	1	2	2	2	2	2	2	2	2	2
QCS0134	0.02	0.02	10	0	10	NEGATIVE	0	0.16	0.08	0.1	> 10#	-0.08	-0.06	> 10¶	NEGATIVE	0.1	0.06	0.13	> 10#	-0.04	0.03	> 10¶	NEGATIVE	2	2	49		2	0	0	0	0	1	0	0	0	TURKEY		1	1	2	2	2	2	2	2	2	2	2
QCS0135	0.03	0.07	10	0.04	10	NEGATIVE	0	0.08	0.08	0.15	> 10#	0	0.07	> 10¶	NEGATIVE	0.08	0.2	0.19	> 10#	0.12	0.11	> 10¶	NEGATIVE	1	2	26		2	0	0	0	0	1	0	0	0	USA		2	3	2	2	2	2	2	2	1	2	1
QCS0136	0.01	0.01	10	0	10	NEGATIVE	0	0.04	0.09	0.04	> 10#	0.05	0	> 10¶	NEGATIVE	0.05	0.08	0.03	> 10#	0.03	-0.02	> 10¶	NEGATIVE						0	0	0	0	0	0	0	0
QCS0137	0.03	0.04	10	0.01	10	NEGATIVE	0	0.07	0.09	0.08	> 10¶	0.02	0.01	> 10¶	NEGATIVE	0.09	0.02	0.08	> 10#	-0.07	-0.01	> 10¶	NEGATIVE	1	3	27		2	0	0	1	0	0	0	0	0	VIETNAM		1	2	2	2	2	2	2	2	2	2	2
QCS0138	0.03	0.07	10	0.04	10	NEGATIVE	0	0.12	0.05	0.1	> 10#	-0.07	-0.02	> 10¶	NEGATIVE	0.12	0.21	0.23	> 10#	0.09	0.11	> 10¶	NEGATIVE	1	2	57		1	0	0	0	0	1	0	0	0	EL SALVADOR		1	2	2	2	2	2	2	2	2	2	2
QCS0139	0.07	10	10	10	10	POSITIVE	1	0.24	3.68	3.25	> 10#	3.44	3.01	> 10¶	POSITIVE	0.83			> 10#	10	10	> 10¶	POSITIVE	1	2	63		1	0	0	0	0	1	0	0	0	USA			1	1		1
QCS0140	0.04	0.04	10	0	10	NEGATIVE	0	0.09	0.1	0.08	> 10#	0.01	-0.01	> 10¶	NEGATIVE	0.07	0.1	0.07	> 10#	0.03	0	> 10¶	NEGATIVE	1	2	37		2	0	0	1	0	0	0	0	0			2	2		2	2	2	2	2	2	2	2
QCS0141	0.2	0.45	10	0.25	10	NEGATIVE	1	0.52	0.48	0.35	> 10#	-0.04	-0.17	> 10¶	NEGATIVE	0.31	1.1	0.53	> 10#	0.79	0.22	> 10¶	POSITIVE	1	2	51		2	1	0	0	0	0	0	0	0			2	3		2	1
QCS0142	0.05	0.05	10	0	10	NEGATIVE	0	0.11	0.08	0.06	> 10#	-0.03	-0.05	> 10¶	NEGATIVE	0.09	0.05	0.05	> 10#	-0.04	-0.04	> 10¶	NEGATIVE	1	2	46		2	0	0	0	0	0	1	0	0	INDIA		1	1	2	2	2	2	2	2	2	2	2
QCS0143	0.08	0.06	10	-0.02	10	NEGATIVE	0	0.14	0.13	0.14	> 10#	-0.01	0	> 10¶	NEGATIVE	0.13	0.09	0.08	> 10#	-0.04	-0.05	> 10¶	NEGATIVE	2	2	31		1	0	0	0	0	0	0	0	0	MEXICO		1	2	2	1	2	2	2	2	2	2	2
QCS0144	0.11	0.12	10	0.01	10	NEGATIVE	0	0.21	0.15	0.38	> 10#	-0.06	0.17	> 10¶	NEGATIVE	0.24	0.17	0.34	> 10#	-0.07	0.1	> 10¶	NEGATIVE	1	2	43		2	0	0	1	0	0	0	0	0	TAIWAN		1	1	2	2	2	2	2	2	2	2	2
QCS0145	0.18	0.23	10	0.05	10	NEGATIVE	0	0.14	0.16	0.11	> 10#	0.02	-0.03	> 10¶	NEGATIVE	0.12	0.12	0.13	> 10#	0	0.01	> 10¶	NEGATIVE	1	2	35		2	1	0	0	0	0	0	0	0	KENYA		1	1	2	2	2	2	2	2	2	2	2
QCS0149	0.06	0.13	10	0.07	10	NEGATIVE	0	0.07	0.11	0.08	> 10#	0.04	0.01	> 10¶	NEGATIVE	0.05	0.13	0.22	> 10#	0.08	0.17	> 10¶	NEGATIVE	1	2	29		1	0	0	0	0	1	0	0	0	MEXICO		1	1	2	2	2	2	2	2	2	2	2
QCS0152	0.01	0.01	10	0	10	NEGATIVE	0	0.07	0.08	0.14	> 10¶	0.01	0.07	> 10¶	NEGATIVE	0.2	0.07	0.09	> 10#	-0.13	-0.11	> 10¶	NEGATIVE	1	2	56		2	0	0	0	0	1	0	0	0	USA		2	3	4	1	2	2	2	2	2	2	2
QCS0153	0.02	0.03	10	0.01	10	NEGATIVE	0	0.2	0.19	0.11	> 10¶	-0.01	-0.09	> 10¶	NEGATIVE	0.09	0.11	0.11	> 10#	0.02	0.02	> 10¶	NEGATIVE	1	2	54		2	1	0	0	0	0	0	0	0	JAMAICA		1	2	4	2	2	2	2	2	2	2	2
QCS0158	0.03	0.03	10	0	10	NEGATIVE	0	0.14	0.08	0.08	> 10#	-0.06	-0.06	> 10¶	NEGATIVE	0.06	0.06	0.07	> 10#	0	0.01	> 10¶	NEGATIVE	1	2	44		2	1	0	0	0	0	0	0	0	COTE D'IVOIRE		1	1	4	2	2	2	2	2	2	2	2
QCS0162	0.14	0.23	10	0.09	10	NEGATIVE	0	0.18	0.18	0.17	> 10¶	0	-0.01	> 10¶	NEGATIVE	0.32	0.19	0.25	> 10#	-0.13	-0.07	> 10¶	NEGATIVE	1	2	64		1	0	0	0	0	1	0	0	0	CUBA		1	1	2	2	2	2	2	2	2	2	2
QCS0164	0.06	0.06	10	0	10	NEGATIVE	0	0.04	0.05	0.02	> 10#	0.01	-0.02	> 10¶	NEGATIVE	0.03	0.03	0.04	> 10#	0	0.01	> 10¶	NEGATIVE						0	0	0	0	0	0	0	0
QCS0166	0.02	0.03	10	0.01	10	NEGATIVE	0	0.2	0.09	0.1	> 10#	-0.11	-0.1	> 10¶	NEGATIVE	0.12	0.09	0.14	> 10#	-0.03	0.02	> 10¶	NEGATIVE	1	2	28		2	0	0	1	0	0	0	0	0	VIETNAM		1	1	2	2	2	2	2	2	2	2	2
QCS0167	0.02	0.21	10	0.19	10	NEGATIVE	0	0.11	0.2	0.25	> 10#	0.09	0.14	> 10¶	NEGATIVE	0.09	0.55	0.46	> 10#	0.46	0.37	> 10¶	POSITIVE	1	2	37		2	1	0	0	0	0	0	0	0	USA		2	2	4	3	3	3		3	2	2	2
QCS0168	0.07	0.06	10	-0.01	10	NEGATIVE	0	0.05	0.11	0.09	> 10#	0.06	0.04	> 10¶	NEGATIVE	0.05	0.05	0.04	> 10#	0	-0.01	> 10¶	NEGATIVE	1	2	25		2	0	0	1	0	0	0	0	0	PHILIPPINES		1	2	2	2	2	2	2	2	2	2	2
QCS0169	0.04	0.04	5.73	0	5.69	NEGATIVE	0	0.03	0.1	0.07	8.12	0.07	0.04	8.09	NEGATIVE	0.05	0.1	0.17	> 10¶	0.05	0.12	> 10¶	NEGATIVE	1	1	36		2	0	0	1	0	0	0	0	0	PHILIPPINES		1	1	2	1	2	2	2	2	2	2	2
QCS0170	0.08	0.16	10	0.08	10	NEGATIVE	0	0.08	0.14	0.21	> 10#	0.06	0.13	> 10¶	NEGATIVE	0.12	0.21	0.41	> 10#	0.09	0.29	> 10¶	NEGATIVE	1	2	27		2	0	0	1	0	0	0	0	0	USA		2	1	2	2	2	2	2	2	1	2	2
QCS0172	0.16	0.23	10	0.07	10	NEGATIVE	0	0.21	0.39	0.36	> 10#	0.18	0.15	> 10¶	NEGATIVE	0.12	0.21	0.53	> 10#	0.09	0.41	> 10¶	POSITIVE	1	2	24		2	0	0	0	0	1	0	0	0			2	1	2	2	2	2	2	2	2	2	2
QCS0173	0.04	0.06	10	0.02	10	NEGATIVE	0	0.17	0.09	0.09	> 10#	-0.08	-0.08	> 10¶	NEGATIVE	0.1	0.11	0.11	> 10#	0.01	0.01	> 10¶	NEGATIVE						0	0	0	0	0	0	0	0
QCS0174	0.06	0.04	10	-0.02	10	NEGATIVE	0	0.33	0.39	0.1	> 10#	0.06	-0.23	> 10¶	NEGATIVE	0.08	0.04	0.09	> 10#	-0.04	0.01	> 10¶	NEGATIVE	2	2	31		2	0	0	1	0	0	0	0	0	INDIA		3	2	2	2	2	2	2	2	2	2	2
QCS0175	0.05	0.06	2.03	0.01	1.98	NEGATIVE	0	0.13	0.12	0.12	2.61	-0.01	-0.01	2.48	NEGATIVE	0.15	0.23	0.09	> 10¶	0.08	-0.06	> 10¶	NEGATIVE	1	2	26		2	1	0	0	0	0	0	0	0	CAMEROON		2	2		2					1
QCS0176	0.06	0.04	10	-0.02	10	NEGATIVE	0	0.12	0.16	0.17	> 10#	0.04	0.05	> 10¶	NEGATIVE	0.04	0.25	0.29	> 10#	0.21	0.25	> 10¶	NEGATIVE	1	2	29		2	0	0	1	0	0	0	0	0	PHILIPPINES		1	3	2	2	2	2	2	2	2	2	2
QCS0177	0.04	0.03	2.86	-0.01	2.82	NEGATIVE	0	0.08	0.09	0.12	3.24	0.01	0.04	3.16	NEGATIVE	0.06	0.04	0.07	> 10¶	-0.02	0.01	> 10¶	NEGATIVE	1	2	65		2	0	0	0	0	1	0	0	0	USA		2	1	2	2	2	2	2	2	2	2
QCS0178	0.1	0.1	10	0	10	NEGATIVE	0	0.24	0.18	0.19	> 10¶	-0.06	-0.05	> 10¶	NEGATIVE	0.14	0.13	0.54	> 10#	-0.01	0.4	> 10¶	POSITIVE	2		34		2	0	0	1	0	0	0	0	0	TAIWAN		3	2		2	2	2	2	2	2	2
QCS0179	0.12	0.1	10	-0.02	10	NEGATIVE	0	0.06	0.05	0.07	> 10#	-0.01	0.01	> 10¶	NEGATIVE	0.06	0.03	0.11	> 10#	-0.03	0.05	> 10¶	NEGATIVE	1	2	36		2	0	0	0	0	1	0	0	0	CANADA		2	2	2	2	2	2	2	2	1	2	2
QCS0180	0.05	0.81	10	0.76	10	POSITIVE	1	0.09	1.77	1.55	> 10#	1.68	1.46	> 10¶	POSITIVE	0.11	0.81	1.19	> 10#	0.7	1.08	> 10¶	POSITIVE	1	2	66		1	0	0	0	0	0	1	0	0	USA		2	1	4	2	1	2	2	2	2	2	2
QCS0181	0.06	0.05	10	-0.01	10	NEGATIVE	0	0.13	0.11	0.07	> 10#	-0.02	-0.06	> 10¶	NEGATIVE	0.07	0.21	0.07	> 10#	0.14	0	> 10¶	NEGATIVE	1	2	32		2	1	0	0	0	0	0	0	0	USA		2	1	2	2	2	2	2	2	2	2	2
QCS0182	0.08	0.04	10	-0.04	10	NEGATIVE	0	0.12	0.09	0.14	> 10#	-0.03	0.02	> 10¶	NEGATIVE	0.09	0.26	0.1	> 10#	0.17	0.01	> 10¶	NEGATIVE	1	2	30		2	0	0	1	0	0	0	0	0	INDIA		1	2	2	2	2	2	2	2	2	2	2
QCS0183	0.09	0.07	10	-0.02	10	NEGATIVE	0	0.16	0.12	0.16	> 10#	-0.04	0	> 10¶	NEGATIVE	0.06	0.08	0.19	> 10#	0.02	0.13	> 10¶	NEGATIVE	1	2	43		2	0	0	0	0	1	0	0	0	IRAN		1	2	2	2	2	2	2	2	2	2	2
QCS0184	0.43	0.04	10	-0.39	10	NEGATIVE	0	0.05	0.05	0.03	> 10#	0	-0.02	> 10¶	NEGATIVE	0.03	0.02	0.04	> 10#	-0.01	0.01	> 10¶	NEGATIVE	1	2	51		2	1	0	0	0	0	0	0	0	USA		3	1	2	1	2	2	2	2	2	2	2
QCS0185	0.14	0.07	10	-0.07	10	NEGATIVE	0	0.36	0.31	0.37	> 10#	-0.05	0.01	> 10¶	NEGATIVE	0.07	0.07	0.2	> 10#	0	0.13	> 10¶	NEGATIVE	1	2	32		2	0	0	1	0	0	0	0	0	INDIA		1	2	2	2							1
QCS0187	0.06	0.08	10	0.02	10	NEGATIVE	0	0.21	0.22	0.22	> 10#	0.01	0.01	> 10¶	NEGATIVE	0.12	0.19	0.19	> 10#	0.07	0.07	> 10¶	NEGATIVE	2	2	24		2	1	0	0	0	0	0	0	0	USA		2		2	2	2	2	2	2	2	2	2
QCS0189	0.08	0.07	10	-0.01	10	NEGATIVE	0	0.05	0.05	0.06	> 10#	0	0.01	> 10¶	NEGATIVE	0.04	0.06	0.07	> 10#	0.02	0.03	> 10¶	NEGATIVE	1	2	46		2	1	0	0	0	0	0	0	0	CANADA		2	1	2	2	2	2	2	2	2	2	2
QCS0190	0.05	0.07	10	0.02	10	NEGATIVE	0	0.07	0.08	0.08	> 10¶	0.01	0.01	> 10¶	NEGATIVE	0.12	0.13	0.16	> 10¶	0.01	0.04	> 10¶	NEGATIVE	1	2	55		2	0	0	0	0	1	0	0	0	USA		2	1	2	1	2	2	2	2	2	2	2
QCS0191	0.07	0.06	10	-0.01	10	NEGATIVE	0	0.06	0.05	0.07	> 10#	-0.01	0.01	> 10¶	NEGATIVE	0.04	0.05	0.06	> 10#	0.01	0.02	> 10¶	NEGATIVE	1	2	41		2	1	0	0	0	0	0	0	0	NASSAU BAHAMAS		1	1	2	1	2	2	2	2	2	2	2
QCS0192	0.06	0.19	10	0.13	10	NEGATIVE	0	0.12	1.01	1.29	> 10#	0.89	1.17	> 10¶	POSITIVE	0.12	0.17	0.19	> 10#	0.05	0.07	> 10¶	NEGATIVE	1	2	51		1	0	0	0	0	1	0	0	0	MEXICO		3	1	4	2	2	2	2	2	2	2	2
QCS0193	0.04	0.05	10	0.01	10	NEGATIVE	0	0.11	0.12	0.1	> 10¶	0.01	-0.01	> 10¶	NEGATIVE	0.11	0.15	0.1	> 10#	0.04	-0.01	> 10¶	NEGATIVE	1	2	38		2	0	0	1	0	0	0	0	0	PHILIPPINES		1	2	2	2	2	2	2	2	2	2	2
QCS0194	0.3	0.3	10	0	10	NEGATIVE	0	0.47	0.37	0.29	> 10#	-0.1	-0.18	> 10¶	NEGATIVE	0.18	0.52	0.43	> 10#	0.34	0.25	> 10¶	NEGATIVE	1	2	27		2	1	0	0	0	0	0	0	0	GHANA			3	2	2	2	2	2	2	2	2
QCS0195	0.1	0.07	9.99	-0.03	9.89	NEGATIVE	0	0.05	0.05	0.1	> 10¶	0	0.05	> 10¶	NEGATIVE	0.08	0.04	0.11	> 10¶	-0.04	0.03	> 10¶	NEGATIVE	1	2	61		2	0	0	0	0	1	0	0	0	USA		2	1	2	2	1	2	2	2	2	2	2
QCS0196	0.04	0.05	10	0.01	10	NEGATIVE	0	0.05	0.04	0.04	> 10#	-0.01	-0.01	> 10¶	NEGATIVE	0.05	0.04	0.05	> 10#	-0.01	0	> 10¶	NEGATIVE	1	2	43		2	0	0	0	0	0	0	0	0	USA		2	2	2	2					1
QCS0198	0.04	0.04	10	0	10	NEGATIVE	0	0.07	0.07	0.18	> 10#	0	0.11	> 10¶	NEGATIVE	0.07	0.04	0.11	> 10#	-0.03	0.04	> 10¶	NEGATIVE	1		61		2	1	0	0	0	0	0	0	0	USA		2	2		2	2	2	2	2	2	2	2
QCS0199	0.55	0.33	10	-0.22	10	NEGATIVE	1	1.52	0.81	0.95	> 10#	-0.71	-0.57	> 10¶	NEGATIVE	0.24	0.21	0.44	> 10#	-0.03	0.2	> 10¶	NEGATIVE	2		43		2	0	0	1	0	0	0	0	0	SOUTH KOREA		1	1	2	2	2	2	2	2	2	2	2
QCS0202	0.09	0.08	10	-0.01	10	NEGATIVE	0	0.05	0.09	0.06	> 10#	0.04	0.01	> 10¶	NEGATIVE	0.06	0.05	0.08	> 10#	-0.01	0.02	> 10¶	NEGATIVE						0	0	0	0	0	0	0	0
QCS0203	0.04	0.06	10	0.02	10	NEGATIVE	0	0.08	0.18	0.06	> 10#	0.1	-0.02	> 10¶	NEGATIVE	0.06	0.07	0.08	> 10#	0.01	0.02	> 10¶	NEGATIVE	1	2	71		2	0	0	0	0	1	0	0	0	USA		2	1	2	2	2	2	2	2	1	2	1
QCS0205	0.08	0.06	10	-0.02	10	NEGATIVE	0	0.05	0.05	0.1	> 10#	0	0.05	> 10¶	NEGATIVE	0.01	0.07	0.09	> 10#	0.06	0.08	> 10¶	NEGATIVE	1	2	43		2	1	0	0	0	0	0	0	0	USA		2	2	2	2	2	2	2	2	2	2	2
QCS0206	0.05	10	10	10	10	POSITIVE	1	0.1	7	9.99	> 10#	6.9	9.89	> 10¶	POSITIVE	0.09	7.05		> 10#	6.96	10	> 10¶	POSITIVE	1	2	68		2	0	0	1	0	0	0	0	0	CHINA		1	1		2	2	2	2	2	2	2	2
QCS0207	0.06	0.06	10	0	10	NEGATIVE	0	0.16	0.12	0.11	> 10#	-0.04	-0.05	> 10¶	NEGATIVE	0.13	0.14	0.1	> 10#	0.01	-0.03	> 10¶	NEGATIVE	2	2	33		2	1	0	0	0	0	0	0	0	LIBERIA MONROVIA		1	1	2	2	2	2	2	2	2	2	2
QCS0208	0.04	0.46	10	0.42	10	POSITIVE	1	0.13	1.12	0.77	> 10#	0.99	0.64	> 10¶	POSITIVE	0.23	0.93	0.67	> 10#	0.7	0.44	> 10¶	POSITIVE	2	2	59		2	0	0	0	1	0	0	0	0	PHILIPPINES		1	1	4	3	2	2	2	2	2	2	2
QCS0209	0.05	0.05	10	0	10	NEGATIVE	0	0.27	0.13	0.16	> 10#	-0.14	-0.11	> 10¶	NEGATIVE	0.19	0.49	0.06	> 10#	0.3	-0.13	> 10¶	NEGATIVE	1	2	30		2	0	0	1	0	0	0	0	0	SAUDIA ARABIA		1		2	2	2	2	2	2	2	2	2
QCS0210	0.07	0.08	10	0.01	10	NEGATIVE	0	0.1	0.08	0.08	> 10#	-0.02	-0.02	> 10¶	NEGATIVE	0.14	0.12	0.27	> 10#	-0.02	0.13	> 10¶	NEGATIVE	2	2	27		1	0	0	0	0	0	1	0	0	HONDURAS		1	2	2	2	2	2	2	2	2	2	2
QCS0211	0.03	0.14	10	0.11	10	NEGATIVE	0	0.08	0.14	0.1	> 10#	0.06	0.02	> 10¶	NEGATIVE	0.05	0.22	0.2	> 10#	0.17	0.15	> 10¶	NEGATIVE	1	2	27		2	0	0	1	0	0	0	0	0	PHILIPPINES		1	2	2	2	2	2	2	2	2	2	2
QCS0212	0.06	0.06	10	0	10	NEGATIVE	0	0.32	0.22	0.18	> 10#	-0.1	-0.14	> 10¶	NEGATIVE	0.17	0.15	0.19	> 10#	-0.02	0.02	> 10¶	NEGATIVE	2	2	47		2	0	0	1	0	0	0	0	0	INDIA		1	2	2	2	2	2	2	2	2	2	2
QCS0213	0.08	0.09	10	0.01	10	NEGATIVE	0	0.06	0.05	0.26	> 10#	-0.01	0.2	> 10¶	NEGATIVE	0.14	0.13	0.23	> 10#	-0.01	0.09	> 10¶	NEGATIVE	1	2	36		2	0	0	1	0	0	0	0	0	SOUTH KOREA		1		2	2	2	2	2	2	3	2	1
QCS0214	0.12	0.11	10	-0.01	10	NEGATIVE	0	0.18	0.22	0.33	> 10#	0.04	0.15	> 10¶	NEGATIVE	0.16	0.19	0.24	> 10#	0.03	0.08	> 10¶	NEGATIVE	2		39		2	0	0	1	0	0	0	0	0	SOUTH KOREA		1		2	2	2	2	2	2	2	2	2
QCS0216	0.05	0.19	10	0.14	10	NEGATIVE	0	0.06	0.7	0.18	> 10#	0.64	0.12	> 10¶	POSITIVE	0.05	0.23	0.31	> 10#	0.18	0.26	> 10¶	NEGATIVE	1	2	48		3	0	0	0	0	0	1	0	0	INDIA		1	3	2	2	2	2	2	2	2	2	2
QCS0221	0.09	0.1	1.51	0.01	1.42	NEGATIVE	0	0.17	0.12	0.15	2.62	-0.05	-0.02	2.45	NEGATIVE	0.19	0.16	0.18	> 10¶	-0.03	-0.01	> 10¶	NEGATIVE	2		42		2	0	0	1	0	0	0	0	0	PHILIPPINES		1	2	2	2	1	2	2	2	2	2	2
QCS0222	0.12	0.09	10	-0.03	10	NEGATIVE	0	0.26	0.19	0.12	> 10#	-0.07	-0.14	> 10¶	NEGATIVE	0.08	0.07	0.15	> 10#	-0.01	0.07	> 10¶	NEGATIVE	2		34		2	1	0	0	0	0	0	0	0	NIGERIA		1	1	2	2	2	2	2	2	2	2	2
QCS0223	0.03	0.04	9.84	0.01	9.81	NEGATIVE	0	0.08	2.82	0.07	> 10¶	2.74	-0.01	> 10¶	POSITIVE	0.05	0.06	0.13	> 10¶	0.01	0.08	> 10¶	NEGATIVE	1	1	30		2	0	0	1	0	0	0	0	0	VIETNAM		3	2	2	2	1	2	2	2	2	2	2
QCS0224	0.28	0.27	10	-0.01	10	NEGATIVE	0	0.62	0.25	0.23	> 10¶	-0.37	-0.39	> 10¶	NEGATIVE	0.12	0.13	0.18	> 10¶	0.01	0.06	> 10¶	NEGATIVE	1	2	41		2	0	0	1	0	0	0	0	0	INDIA		1	2	2	2	2	2	2	2	2	2	2
QCS0226	0.05	0.04	10	-0.01	10	NEGATIVE	0	0.06	0.04	0.05	> 10#	-0.02	-0.01	> 10¶	NEGATIVE	0.12	0.74	0.12	> 10#	0.62	0	> 10¶	POSITIVE	1	2	34		2	0	0	1	0	0	0	0	0	INDIA		1		2	2	2	2	2	2	2	2	2
QCS0227	0.04	0.05	10	0.01	10	NEGATIVE	0	0.08	0.07	0.07	> 10#	-0.01	-0.01	> 10¶	NEGATIVE	0.04	0.04	0.06	> 10#	0	0.02	> 10¶	NEGATIVE	1	2	36		2	0	0	0	0	1	0	0	0	TURKEY		1	2		2	2	2	2	2	2	2
QCS0230	0.04	0.03	10	-0.01	10	NEGATIVE	0	0.11	0.08	0.04	> 10#	-0.03	-0.07	> 10¶	NEGATIVE	0.04	0.03	0.05	> 10#	-0.01	0.01	> 10¶	NEGATIVE	2	2	43		2	0	0	1	0	0	0	0	0	INDIA		3	2		2	2	2	2	2	2	2	2
QCS0231	0.06	0.04	10	-0.02	10	NEGATIVE	0	0.09	0.2	0.12	> 10#	0.11	0.03	> 10¶	NEGATIVE	0.14	0.05	0.13	> 10#	-0.09	-0.01	> 10¶	NEGATIVE	1	2	44		2	0	0	1	0	0	0	0	0	PHILIPPINES		1	2		2	1	2	2	2	2	2	2
QCS0233	0.02	0.22	10	0.2	10	NEGATIVE	0	0.11	0.26	0.37	> 10#	0.15	0.26	> 10¶	NEGATIVE	0.12	0.17	0.25	> 10#	0.05	0.13	> 10¶	NEGATIVE	1	2	37		1	0	0	0	0	0	1	0	0	USA		2	1	2	2	2	2	2	2	2	2	2
QCS0234	0.03	0.03	10	0	10	NEGATIVE	0	0.06	0.08	0.06	> 10¶	0.02	0	> 10¶	NEGATIVE	0.03	0.05	0.06	> 10#	0.02	0.03	> 10¶	NEGATIVE						0	0	0	0	0	0	0	0
QCS0235	0.06	0.03	10	-0.03	10	NEGATIVE	0	0.08	0.07	0.07	> 10#	-0.01	-0.01	> 10¶	NEGATIVE	0.06	0.06	0.09	> 10#	0	0.03	> 10¶	NEGATIVE	2	2	48		2	0	0	1	0	0	0	0	0	VIETNAM		1	1	4	1	2	2	2	2	2	2	2
QCS0239	0.03	0.02	10	-0.01	10	NEGATIVE	0	0.2	0.16	0.09	> 10#	-0.04	-0.11	> 10¶	NEGATIVE	0.05	0.08	0.08	> 10#	0.03	0.03	> 10¶	NEGATIVE	1	2	24		2	0	0	0	0	1	0	0	0	USA		3	2	2	2	2	2	2	2	2	2	2
QCS0241	0.06	0.08	10	0.02	10	NEGATIVE	0	0.14	0.12	0.2	> 10#	-0.02	0.06	> 10¶	NEGATIVE	0.09	0.09	0.09	> 10#	0	0	> 10¶	NEGATIVE	1	2	58		2	0	0	0	0	1	0	0	0	USA		2	2	2	2	2	2	2	2	1	2	1
QCS0243	0.08	0.19	10	0.11	10	NEGATIVE	0	0.17	0.32	0.22	> 10#	0.15	0.05	> 10¶	NEGATIVE	0.09	0.45	0.86	> 10#	0.36	0.77	> 10¶	POSITIVE	1	2	42		2	0	0	1	0	0	0	0	0	PHILIPPINES		1	1	4	3	1	2	2	2	2	2	1
QCS0245	0.16	0.16	10	0	10	NEGATIVE	0	0.48	1.42	0.27	> 10¶	0.94	-0.21	> 10¶	POSITIVE	0.17	0.17	0.36	> 10¶	0	0.19	> 10¶	NEGATIVE	1	2	47		2	0	0	1	0	0	0	0	0	VIETNAM		1	1		2	2	2	2	2	2	2	2
QCS0246	0.05	0.05	10	0	10	NEGATIVE	0	0.19	0.25	0.12	> 10#	0.06	-0.07	> 10¶	NEGATIVE	0.13	0.12	0.13	> 10#	-0.01	0	> 10¶	NEGATIVE	2		26		2	0	0	1	0	0	0	0	0	INDIA		1	2	2	2	2	2	2	2	2	2	2
QCS0247	0.05	0.07	10	0.02	10	NEGATIVE	0	0.18	0.35	0.26	> 10#	0.17	0.08	> 10¶	NEGATIVE	0.13	0.27	0.33	> 10#	0.14	0.2	> 10¶	NEGATIVE	1	2	59		2	1	0	0	0	0	0	0	0	USA		2		2	1	2	2	2	2	2	2	2
QCS0248	0.12	0.16	10	0.04	10	NEGATIVE	0	0.28	0.37	0.31	> 10#	0.09	0.03	> 10¶	NEGATIVE	0.3	0.41	0.29	> 10#	0.11	-0.01	> 10¶	NEGATIVE	2	2	41		2	1	0	0	0	1	0	0	0	USA		2			2	2	2	2	1	2	2	2
QCS0250	0.05	0.33	10	0.28	10	NEGATIVE	1	0.18	0.91	0.24	> 10#	0.73	0.06	> 10¶	POSITIVE	0.09	0.15	0.25	> 10#	0.06	0.16	> 10¶	NEGATIVE	1	2	28		2	0	0	1	0	0	0	0	0	SRI LANKA		1	1	2	1	2	2	2	2	2	2	2
QCS0253	0.02	1.58	10	1.56	10	POSITIVE	1	0.24	1.6	0.91	> 10¶	1.36	0.67	> 10¶	POSITIVE	0.08	1.41	2.27	> 10#	1.33	2.19	> 10¶	POSITIVE	1	2	52		2	0	0	0	0	1	0	0	0	USA		2	1	2	1	2	2	2	2	2	2	2
QCS0254	0.03	2.1	10	2.07	10	POSITIVE	1	0.12	1.71	1.24	> 10#	1.59	1.12	> 10¶	POSITIVE	0.11	0.56	1.31	> 10#	0.45	1.2	> 10¶	POSITIVE	1	2	31		2	1	0	0	1	0	1	0	0	PORTUGAL		1		1	2	2	2	2	2	2	2	2
QCS0255	0.17	0.16	10	-0.01	10	NEGATIVE	0	0.36	0.37	0.32	> 10#	0.01	-0.04	> 10¶	NEGATIVE	0.38	0.33	0.52	> 10#	-0.05	0.14	> 10¶	NEGATIVE	1	2	47		2	0	0	1	0	0	0	0	0	VIETNAM		3	2	2	2	2	2	2	2	2	2	2
QCS0256	0.02	0.05	10	0.03	10	NEGATIVE	0	0.11	0.37	0.11	> 10#	0.26	0	> 10¶	NEGATIVE	0.18	0.1	0.09	> 10#	-0.08	-0.09	> 10¶	NEGATIVE	1	2	42		2	0	0	1	0	0	0	0	0	INDIA		1	2		2	2	2	2	2	2	2	2
QCS0258	0.03	0.03	10	0	10	NEGATIVE	0	0.08	0.16	0.11	> 10#	0.08	0.03	> 10¶	NEGATIVE	0.12	0.09	0.16	> 10#	-0.03	0.04	> 10¶	NEGATIVE	1	2	36		2	0	0	1	0	0	0	0	0	INDIA		1	2	4	2	3	2	2	2	2	2
QCS0261	0.07	0.13	10	0.06	10	NEGATIVE	0	0.14	1.26	0.3	> 10#	1.12	0.16	> 10¶	POSITIVE	0.11	0.18	0.29	> 10#	0.07	0.18	> 10¶	NEGATIVE	2		26		2	0	0	0	0	1	0	0	0	FRANCE		1	2		2	2	2	2	2	2	2	2
QCS0262	0.03	0.17	10	0.14	10	NEGATIVE	0	0.28	0.85	0.13	> 10#	0.57	-0.15	> 10¶	POSITIVE	0.11	0.18	0.19	> 10#	0.07	0.08	> 10¶	NEGATIVE	2		29		2	0	0	1	0	0	0	0	0	U.A.E.		1	2	2	2	1	1	1	1	1	1	2
QCS0263	0.04	0.05	10	0.01	10	NEGATIVE	0	0.22	0.19	0.13	> 10#	-0.03	-0.09	> 10¶	NEGATIVE	0.11	0.16	0.17	> 10#	0.05	0.06	> 10¶	NEGATIVE	1	2	37		2	0	0	1	0	0	0	0	0	CHINA		1	1	2	2	2	2	2	2	2	2	2
QCS0264	0.05	0.06	10	0.01	10	NEGATIVE	0	0.18	0.26	0.14	> 10#	0.08	-0.04	> 10¶	NEGATIVE	0.16	0.21	0.37	> 10#	0.05	0.21	> 10¶	NEGATIVE						0	0	0	0	0	0	0	0
QCS0266	0.01	0.09	10	0.08	10	NEGATIVE	0	0.25	0.13	0.15	> 10#	-0.12	-0.1	> 10¶	NEGATIVE	0.29	0.1	0.33	> 10#	-0.19	0.04	> 10¶	NEGATIVE	1	2	25		1	0	0	0	0	1	0	0	0	COLOMBIA		1	1	2	2	2	2	2	2	2	2	2
QCS0267	1.07	2.08	10	1.01	10	POSITIVE	1	1.86	1.15	0.84	> 10#	-0.71	-1.02	> 10¶	NEGATIVE	0.86	0.65	1.36	> 10#	-0.21	0.5	> 10¶	POSITIVE	2		26		2	0	0	1	0	0	0	0	0	CHINA		1	2	2	2	2	2	2	2	2	2	2
QCS0270	0.02	0.39	10	0.37	10	POSITIVE	3	0.11	0.37	0.4	> 10#	0.26	0.29	> 10¶	NEGATIVE	0.13	0.82	1.06	> 10#	0.69	0.93	> 10¶	POSITIVE						0	0	0	0	0	0	0	0
QCS0271	0.07	0.18	10	0.11	10	NEGATIVE	0	0.23	0.26	0.2	> 10#	0.03	-0.03	> 10¶	NEGATIVE	0.1	0.12	0.11	> 10#	0.02	0.01	> 10¶	NEGATIVE	1	2	39		1	1	0	0	0	0	0	0	0			2	3	2	2	1
QCS0272	0.03	0.03	8.33	0	8.3	NEGATIVE	0	0.21	0.18	0.14	> 10¶	-0.03	-0.07	> 10¶	NEGATIVE	0.12	0.09	0.16	> 10#	-0.03	0.04	> 10¶	NEGATIVE	1	2	41		2	0	0	1	0	0	0	0	0	TAIWAN		1	2	2	2	2	2	2	2	2	2	2
QCS0274	0.02	0.03	10	0.01	10	NEGATIVE	3	0.28	0.34	0.15	> 10#	0.06	-0.13	> 10¶	NEGATIVE	0.21	0.13	0.13	> 10#	-0.08	-0.08	> 10¶	NEGATIVE	1	2	39		2	1	0	0	0	0	0	0	0	USA		1	1	2	2	2	2	2	2	2	2	2
QCS0275	0.05	0.03	10	-0.02	10	NEGATIVE	0	0.21	0.14	0.12	> 10¶	-0.07	-0.09	> 10¶	NEGATIVE	0.08	0.09	0.1	> 10#	0.01	0.02	> 10¶	NEGATIVE	2	2	46		2	0	0	1	0	0	0	0	0	VIETNAM		1		2	2	2	2	2	2	2	2	2
QCS0276	0.04	0.04	10	0	10	NEGATIVE	0	0.08	0.06	0.06	> 10#	-0.02	-0.02	> 10¶	NEGATIVE	0.03	0.03	0.04	> 10#	0	0.01	> 10¶	NEGATIVE						0	0	0	0	0	0	0	0
QCS0277	0.09	0.03	10	-0.06	10	NEGATIVE	0	0.15	0.15	0.18	> 10#	0	0.03	> 10¶	NEGATIVE	0.13	0.15	0.1	> 10#	0.02	-0.03	> 10¶	NEGATIVE	1	2	43		2	0	0	1	0	0	0	0	0	PHILIPPINES		3	1	2	2	2	2	2	2	2	2	2
QCS0280	0.09	0.08	10	-0.01	10	NEGATIVE	0	0.18	0.37	0.33	> 10#	0.19	0.15	> 10¶	NEGATIVE	0.29	0.3	0.5	> 10#	0.01	0.21	> 10¶	NEGATIVE	2		31		2	0	0	0	0	1	1	0	0	LEBANON		3	2	2	2	2	2	2	2	2	2	2
QCS0281	0.44	0.32	10	-0.12	10	NEGATIVE	0	0.3	0.37	0.53	> 10#	0.07	0.23	> 10¶	NEGATIVE	0.29	0.3	0.45	> 10#	0.01	0.16	> 10¶	NEGATIVE	1	2	30		2	0	0	1	0	0	0	0	0	INDIA		1	2	2	2	2	2	2	2	2	2	2
QCS0283	0.04	0.86	10	0.82	10	POSITIVE	1	0.22	0.86	0.87	> 10#	0.64	0.65	> 10¶	POSITIVE	0.23	0.55	0.6	> 10¶	0.32	0.37	> 10¶	POSITIVE	1	2	31		1	0	0	0	0	1	0	0	0	USA		2	2	2	2	2	2	2	2	2	2	2
QCS0284	0.03	0.16	10	0.13	10	NEGATIVE	0	0.09	0.27	0.31	> 10#	0.18	0.22	> 10¶	NEGATIVE	0.11	0.21	0.31	> 10#	0.1	0.2	> 10¶	NEGATIVE	2		47		2	0	0	0	0	1	0	0	0	CANADA		1	3	4	2	2	2	2	2	2	2	2
QCS0285	0.03	0.02	10	-0.01	10	NEGATIVE	0	0.08	0.09	0.1	> 10#	0.01	0.02	> 10¶	NEGATIVE	0.06	0.16	0.07	> 10#	0.1	0.01	> 10¶	NEGATIVE	2		36		1	0	0	0	0	1	0	0	0	SPAIN		2	2		2	2	2	2	2	2	2	2
QCS0286	0.04	0.03	10	-0.01	10	NEGATIVE	0	0.06	0.09	0.16	> 10#	0.03	0.1	> 10¶	NEGATIVE	0.04	0.12	0.23	> 10#	0.08	0.19	> 10¶	NEGATIVE	1	2	39		2	0	0	1	0	0	0	0	0	VIETNAM		1	1	2	2	2	2	2	2	2	2	2
QCS0287	0.02	0.04	10	0.02	10	NEGATIVE	0	0.04	0.13	0.06	> 10#	0.09	0.02	> 10¶	NEGATIVE	0.05	0.07	0.1	> 10#	0.02	0.05	> 10¶	NEGATIVE	1	2	33		2	0	0	0	0	1	0	0	0	USA		3	2	2	2	2	2	2	2	2	2	2
QCS0289	0.03	0.13	10	0.1	10	NEGATIVE	0	0.06	0.13	0.14	> 10#	0.07	0.08	> 10¶	NEGATIVE	1.44	0.15	0.44	> 10¶	-1.29	-1	> 10¶	NEGATIVE	1	2	35		2	0	0	1	0	0	0	0	0	INDIA		1	2	2	2	2	2	2	2	2	2	2
QCS0291	0.12	0.22	10	0.1	10	NEGATIVE	0	0.1	0.08	0.13	> 10#	-0.02	0.03	> 10¶	NEGATIVE	0.1	0.12	0.15	> 10#	0.02	0.05	> 10¶	NEGATIVE	1	2	48		2	0	0	1	0	0	0	0	0	INDIA		1	2		2	2	2	2	2	2	2
QCS0292	0.02	0.03	10	0.01	10	NEGATIVE	0	0.05	0.12	0.07	> 10#	0.07	0.02	> 10¶	NEGATIVE	0.06	0.05	0.1	> 10#	-0.01	0.04	> 10¶	NEGATIVE	1	2	31		2	1	0	0	0	0	0	0	0	TRINIDAD AND TOBAGO		1	2	2	2	1	2	2	2	2	2	2
QCS0293	0.02	0.02	10	0	10	NEGATIVE	0	0.09	0.12	0.12	> 10¶	0.03	0.03	> 10¶	NEGATIVE	0.12	0.06	0.07	> 10#	-0.06	-0.05	> 10¶	NEGATIVE	2		21		2	0	0	1	0	0	0	0	0		2	1	2		2	2	2	2	2	2	2	2
QCS0295	0.04	0.05	5.37	0.01	5.33	NEGATIVE	0	0.1	0.16	0.18	8.34	0.06	0.08	8.24	NEGATIVE	0.15	0.19	0.14	> 10#	0.04	-0.01	> 10¶	NEGATIVE	1		23		2	0	0	1	0	0	0	0	0	INDIA		1	1	2	2	2	2	2	2	2	2	2
QCS0296	0.02	0.09	10	0.07	10	NEGATIVE	0	0.08	0.12	0.13	> 10#	0.04	0.05	> 10¶	NEGATIVE	0.13	0.22	0.26	> 10#	0.09	0.13	> 10¶	NEGATIVE	1	2	54		1	0	0	0	1	0	0	0	0	USA		2	1	2	1	2	2	2	2	2	2	2
QCS0298	0.03	0.04	10	0.01	10	NEGATIVE	0	0.09	0.1	0.13	> 10#	0.01	0.04	> 10¶	NEGATIVE	0.06	0.07	0.09	> 10#	0.01	0.03	> 10¶	NEGATIVE	1	2	55		1	0	0	0	0	0	0	0	0	EL SALVADOR		1	1	4	2	1	2	2	2	2	2	2
QCS0299	0.04	0.04	10	0	10	NEGATIVE	0	0.15	0.09	0.1	> 10#	-0.06	-0.05	> 10¶	NEGATIVE	0.14	0.12	0.09	> 10#	-0.02	-0.05	> 10¶	NEGATIVE	1	2	42		2	0	0	1	0	0	0	0	0	VIETNAM		1	2	2	2	2	2	2	2	2	2	2
QCS0300	0.09	0.09	10	0	10	NEGATIVE	0	0.33	0.17	0.15	> 10#	-0.16	-0.18	> 10¶	NEGATIVE	0.12	0.11	0.15	> 10#	-0.01	0.03	> 10¶	NEGATIVE						0	0	0	0	0	0	0	0
QCS0303	0.02	0.01	7.26	-0.01	7.24	NEGATIVE	0	0.12	0.12	0.14	9.24	0	0.02	9.12	NEGATIVE	0.05	0.05	0.09	2.84	0	0.04	2.79	NEGATIVE	1	1	30		2	0	0	0	0	1	0	0	0	USA		2	2	2	2	2	2	2	2	2	2	1
QCS0305	0.02	0.03	10	0.01	10	NEGATIVE	0	0.1	0.2	0.12	> 10#	0.1	0.02	> 10¶	NEGATIVE	0.07	0.08	0.14	> 10#	0.01	0.07	> 10¶	NEGATIVE	1	2	35		2	0	0	1	0	0	0	0	0	CANADA		2	1	2	2	2	2	2	2	2	2	2
QCS0306	0.03	0.04	10	0.01	10	NEGATIVE	0	0.12	0.16	0.38	> 10#	0.04	0.26	> 10¶	NEGATIVE	0.09	0.1	0.56	> 10#	0.01	0.47	> 10¶	POSITIVE	1	2	38		2	0	0	1	0	0	0	0	0	CHINA		3	1	2	2	2	2	2	2	2	2	2
QCS0307	0.02	0.08	10	0.06	10	NEGATIVE	0	0.16	0.14	0.19	> 10#	-0.02	0.03	> 10¶	NEGATIVE	0.08	0.09	0.27	> 10#	0.01	0.19	> 10¶	NEGATIVE	2	2	34		2	1	0	0	0	0	0	0	0	NIGERIA		1	1	2	1	2	2	2	2	2	2	2
QCS0309	0.05	0.08	10	0.03	10	NEGATIVE	0	0.17	0.21	0.21	> 10#	0.04	0.04	> 10¶	NEGATIVE	0.17	0.09	0.21	> 10#	-0.08	0.04	> 10¶	NEGATIVE	2		33		2	0	0	1	0	0	0	0	0	CHINA		3		2	3	2	2	2	2	2	2	2
QCS0310	0.04	0.05	10	0.01	10	NEGATIVE	0	0.06	0.08	0.08	> 10#	0.02	0.02	> 10¶	NEGATIVE	0.28	0.04	0.14	> 10#	-0.24	-0.14	> 10¶	NEGATIVE	1	2	36		2	0	0	1	0	0	0	0	0	INDONESIA		1	2	2	2	2	2	2	2	2	2	2
QCS0311	0.07	0.23	10	0.16	10	NEGATIVE	0	0.19	0.28	0.44	> 10#	0.09	0.25	> 10¶	NEGATIVE	0.19	0.18	0.37	> 10#	-0.01	0.18	> 10¶	NEGATIVE	1	2	63		2	1	0	0	0	0	0	0	0	USA		1	1	2	2	1	2	2	2	2	2	2
QCS0312	0.06	0.16	10	0.1	10	NEGATIVE	0	0.1	0.09	0.12	> 10#	-0.01	0.02	> 10¶	NEGATIVE	0.09	0.12	0.28	> 10#	0.03	0.19	> 10¶	NEGATIVE	1	2	31		2	0	0	1	0	0	0	0	0	INDIA		1		2	1	2	2	2	2	2	2	2
QCS0313	1.19	1.47	10	0.28	10	NEGATIVE	1	2.7	2.42	2.5	> 10¶	-0.28	-0.2	> 10¶	NEGATIVE	2.49	1.82	5.17	> 10#	-0.67	2.68	> 10¶	POSITIVE						0	0	0	0	0	0	0	0
QCS0314	0.03	0.04	10	0.01	10	NEGATIVE	0	0.13	0.14	0.12	> 10#	0.01	-0.01	> 10¶	NEGATIVE	0.09	0.19	0.22	> 10#	0.1	0.13	> 10¶	NEGATIVE	1	2	31		2	0	0	1	0	0	0	0	0	INDIA		1		2	2	2	2	2	2	2	2	2
QCS0315	0.04	0.08	10	0.04	10	NEGATIVE	0	0.1	0.07	0.09	> 10#	-0.03	-0.01	> 10¶	NEGATIVE	0.16	0.08	0.13	> 10#	-0.08	-0.03	> 10¶	NEGATIVE	1	2	31		2	0	0	1	0	0	0	0	0	PHILIPPINES		1	2	2	2	2	2	2	2	2	2	2
QCS0317	0.06	0.06	10	0	10	NEGATIVE	0	0.11	0.1	0.29	> 10#	-0.01	0.18	> 10¶	NEGATIVE	0.1	0.15	0.67	> 10#	0.05	0.57	> 10¶	POSITIVE	2		30		2	0	0	0	0	1	0	0	0	FRANCE		1	1	1	2	2	2	2	2	2	2	2
QCS0318	0.05	0.19	10	0.14	10	NEGATIVE	0	0.05	0.15	0.24	> 10#	0.1	0.19	> 10¶	NEGATIVE	0.07	0.32	0.22	> 10#	0.25	0.15	> 10¶	NEGATIVE	2	2	27		1	0	0	0	0	1	0	0	0			1	1	2	2	2	2	2	2	2	2	2
QCS0319	0.1	0.06	10	-0.04	10	NEGATIVE	0	0.12	0.22	0.08	> 10#	0.1	-0.04	> 10¶	NEGATIVE	0.15	0.15	0.18	> 10#	0	0.03	> 10¶	NEGATIVE	1	2	42		2	0	0	0	0	1	0	0	0	UNITED KINGDOM		1	2	2	2	2	2	2	2	2	2	2
QCS0320	0.09	0.15	10	0.06	10	NEGATIVE	0	0.28	0.21	0.15	> 10#	-0.07	-0.13	> 10¶	NEGATIVE	0.29	0.31	0.17	> 10#	0.02	-0.12	> 10¶	NEGATIVE	1	2	42		1	0	0	0	0	1	0	0	0	CUBA		1		2	2	2	2	2	2	2	2	2
QCS0321	0.12	0.1	10	-0.02	10	NEGATIVE	0	0.18	0.17	0.17	> 10#	-0.01	-0.01	> 10¶	NEGATIVE	0.15	0.19	0.21	> 10#	0.04	0.06	> 10¶	NEGATIVE	2	2	40		2	0	0	0	0	0	1	0	0	INDIA		1	1	2	2	2	2	2	2	2	2	2
QCS0323	0.03	0.03	10	0	10	NEGATIVE	0	0.08	0.12	0.16	> 10#	0.04	0.08	> 10¶	NEGATIVE	0.08	0.1	0.07	> 10#	0.02	-0.01	> 10¶	NEGATIVE	1	2	25		2	0	0	0	0	1	0	0	0	USA		2	1	2	2	2	2	2	2	2	2	2
QCS0324	0.05	0.04	10	-0.01	10	NEGATIVE	0	0.07	0.06	0.06	> 10#	-0.01	-0.01	> 10¶	NEGATIVE	0	0	0.08	> 10#	0	0.08	> 10¶	NEGATIVE	1	2	31		2	1	0	0	0	0	0	0	0	SOMALIA		2	2	2	2	2	2	2	2	2	2	2
QCS0327	0.07	0.04	10	-0.03	10	NEGATIVE	0	0.32	0.11	0.11	> 10#	-0.21	-0.21	> 10¶	NEGATIVE	0.09	0.06	0.08	> 10#	-0.03	-0.01	> 10¶	NEGATIVE	2	2	33		2	0	0	1	0	0	0	0	0	INDIA		1	2	2	2	2	2	2	2	2	2	2
QCS0328	0.08	4.09	10	4.01	10	POSITIVE	1	0.16	3.98	4.11	> 10#	3.82	3.95	> 10¶	POSITIVE	0.24	4.53	5.35	> 10#	4.29	5.11	> 10¶	POSITIVE	1		57		2	0	0	1	0	0	0	0	0	PHILIPPINES		1		4	2	2	2	2	2	2	2	2
QCS0329	0.03	0.05	10	0.02	10	NEGATIVE	0	0.06	0.07	0.09	> 10#	0.01	0.03	> 10¶	NEGATIVE	0.06	0.09	0.08	> 10#	0.03	0.02	> 10¶	NEGATIVE	1	2	29		2	1	0	0	0	0	0	0	0	USA		2	1	2	2	2	2	2	2	2	2	2
QCS0330	0.04	0.05	10	0.01	10	NEGATIVE	0	0.21	0.17	0.13	> 10#	-0.04	-0.08	> 10¶	NEGATIVE	0.14	0.18	0.18	> 10#	0.04	0.04	> 10¶	NEGATIVE	2		49		2	1	0	0	0	0	0	0	0	CAMEROON		1	2	2	2	2	2	2	2	2	2	2
QCS0331	0.07	0.08	10	0.01	10	NEGATIVE	0	0.16	0.21	0.22	> 10#	0.05	0.06	> 10¶	NEGATIVE	0.1	0.14	0.19	> 10#	0.04	0.09	> 10¶	NEGATIVE	1	2	35		2	1	0	0	0	0	0	0	0	CAMEROON		1	1	2	2	2	2	2	2	2	2	2
QCS0332	0.03	0.02	10	-0.01	10	NEGATIVE	0	0.07	0.07	0.07	> 10#	0	0	> 10¶	NEGATIVE	0.07	0.06	0.1	> 10#	-0.01	0.03	> 10¶	NEGATIVE	1	2	29		2	0	0	1	0	0	0	0	0	U.A.E.		1	2	2	2	2	2	2	2	2	2	2
QCS0333	0.02	0.04	10	0.02	10	NEGATIVE	0	0.05	0.15	0.23	> 10#	0.1	0.18	> 10¶	NEGATIVE	0.11	0.25	0.28	> 10#	0.14	0.17	> 10¶	NEGATIVE	2		35		2	0	0	0	1	0	0	0	0	PHILIPPINES		1	1	2	2	2	2	2	2	2	2	2
QCS0334	0.02	0.04	10	0.02	10	NEGATIVE	0	0.08	0.1	0.09	> 10#	0.02	0.01	> 10¶	NEGATIVE	0.07	0.09	0.19	> 10#	0.02	0.12	> 10¶	NEGATIVE	2	2	31		2	0	0	1	0	0	0	0	0	INDIA		1	1	2	2	2	2	2	2	2	2	2
QCS0336	0.03	0.04	10	0.01	10	NEGATIVE	0	0.08	0.1	0.14	> 10#	0.02	0.06	> 10¶	NEGATIVE	0.11	0.07	0.13	> 10#	-0.04	0.02	> 10¶	NEGATIVE	1	2	26		2	0	0	1	0	0	0	0	0	CHINA		1	2	2	2	2	2	2	2	2	2	2
QCS0338	0.24	0.15	10	-0.09	10	NEGATIVE	0	0.61	0.19	0.21	> 10#	-0.42	-0.4	> 10¶	NEGATIVE	0.51	0.4	0.51	> 10#	-0.11	0	> 10¶	NEGATIVE	1	2	25		2	0	0	1	0	0	0	0	0	CHINA		1	2	4	2	2	2	2	2	2	2	2
QCS0339	0.05	0.07	10	0.02	10	NEGATIVE	0	0.11	0.14	0.37	> 10#	0.03	0.26	> 10¶	NEGATIVE	0.11	0.37	0.59	> 10#	0.26	0.48	> 10¶	POSITIVE						0	0	0	0	0	0	0	0
QCS0340	0.05	0.06	10	0.01	10	NEGATIVE	0	0.05	0.08	0.14	> 10#	0.03	0.09	> 10¶	NEGATIVE	0.09	0.12	0.2	> 10#	0.03	0.11	> 10¶	NEGATIVE	1	2	39		2	0	0	0	0	1	0	0	0	ITALY		2	2		2	2	2	2	2	2	2	2
QCS0341	0.11	0.1	10	-0.01	10	NEGATIVE	0	0.31	1.03	0.76	> 10#	0.72	0.45	> 10¶	POSITIVE	0.14	0.12	0.1	> 10#	-0.02	-0.04	> 10¶	NEGATIVE		2	19		2	0	0	1	1	0	0	0	0	PHILIPPINES		1		2	2	2	2	2	2	2	2	2
QCS0345	0.16	0.12	10	-0.04	10	NEGATIVE	0	0.25	0.29	0.4	> 10#	0.04	0.15	> 10¶	NEGATIVE	0.32	0.21	0.25	> 10#	-0.11	-0.07	> 10¶	NEGATIVE	2	2	28		2	0	0	1	0	0	0	0	0	SOUTH KOREA		1	3		2	2	2	2	2	2	2	2
QCS0348	0.08	0.08	10	0	10	NEGATIVE	0	0.16	0.2	0.25	> 10#	0.04	0.09	> 10¶	NEGATIVE	0.2	0.13	0.5	> 10#	-0.07	0.3	> 10¶	NEGATIVE	1	2	42		2	1	0	0	0	0	0	0	0			1	1	2	1	1	2	2	2	2	2	2
QCS0350	0.11	0.02	10	-0.09	10	NEGATIVE	0	0.08	0.08	0.07	> 10#	0	-0.01	> 10¶	NEGATIVE	0.06	0.06	0.06	> 10#	0	0	> 10¶	NEGATIVE	1	2	30		1	0	0	0	0	0	1	0	0	PANAMA		1	1	2	2	2	2	2	2	2	2	2
QCS0352	0.02	0.02	10	0	10	NEGATIVE	0	0.07	0.21	0.05	> 10#	0.14	-0.02	> 10¶	NEGATIVE	0.06	0.06	0.05	> 10#	0	-0.01	> 10¶	NEGATIVE	1	2	33		2	1	0	0	0	0	0	0	0	USA		2	1	2	2	2	2	2	2	2	2	2
QCS0353	0.03	0.03	10	0	10	NEGATIVE	0	0.1	0.09	0.09	> 10#	-0.01	-0.01	> 10¶	NEGATIVE	0.1	0.06	0.18	> 10#	-0.04	0.08	> 10¶	NEGATIVE						0	0	0	0	0	0	0	0
QCS0354	0.03	0.14	10	0.11	10	NEGATIVE	0	0.07	0.26	4.48	> 10#	0.19	4.41	> 10¶	POSITIVE	0.04	0.12	0.26	> 10#	0.08	0.22	> 10¶	NEGATIVE	1	2	51		2	0	0	0	0	1	0	0	0	USA		2	1	2	2	2	2	2	2	2	2	2
QCS0357	0.28	0.23	10	-0.05	10	NEGATIVE	0	0.4	0.95	0.67	> 10#	0.55	0.27	> 10¶	POSITIVE	0.48	0.64	0.6	> 10#	0.16	0.12	> 10¶	NEGATIVE						0	0	0	0	0	0	0	0
QCS0359	0.05	0.06	10	0.01	10	NEGATIVE	0	0.07	0.1	0.06	> 10#	0.03	-0.01	> 10¶	NEGATIVE	0.1	0.09	0.15	> 10#	-0.01	0.05	> 10¶	NEGATIVE	2		34		2	0	0	0	0	0	1	0	0	LEBANON		1	2	2		2	2	2	2	2	2	2
QCS0360	0.05	0.06	10	0.01	10	NEGATIVE	0	0.13	0.4	0.13	> 10#	0.27	0	> 10¶	NEGATIVE	0.14	0.08	0.16	> 10#	-0.06	0.02	> 10¶	NEGATIVE	2	2	42		2	0	0	0	0	1	0	0	0	USA		2	1	4	2	2	2	2	2	2	2	2
QCS0362	0.04	0.03	10	-0.01	10	NEGATIVE	0	0.07	0.07	0.06	> 10#	0	-0.01	> 10¶	NEGATIVE	0.18	0.08	0.07	> 10#	-0.1	-0.11	> 10¶	NEGATIVE	2		40		2	0	0	0	0	1	0	0	0	USA		2	1	2	2	2	2	2	2	2	2	2
QCS0363	0.05	0.05	10	0	10	NEGATIVE	0	0.1	0.14	0.17	> 10#	0.04	0.07	> 10¶	NEGATIVE	0.08	0.07	0.22	> 10#	-0.01	0.14	> 10¶	NEGATIVE	1	2	34		2	0	0	1	0	0	0	0	0	INDIA		2	2	2	2	2	2	2	2	2	2	2
QCS0366	0.05	0.05	10	0	10	NEGATIVE	0	0.06	0.09	0.09	> 10¶	0.03	0.03	> 10¶	NEGATIVE	0.06	0.06	0.15	> 10¶	0	0.09	> 10¶	NEGATIVE	1		45		2	0	0	1	0	0	0	0	0	TAIWAN		1	2	2	2	2	2	2	2	2	2	2
QCS0367	0.04	0.04	10	0	10	NEGATIVE	0	0.06	0.06	0.04	> 10¶	0	-0.02	> 10¶	NEGATIVE	0.08	0.07	0.05	> 10#	-0.01	-0.03	> 10¶	NEGATIVE	1	2	25		2	0	0	0	0	1	0	0	0	USA		2	1	2	2	2	2	2	2	2	2	2
QCS0368	0.05	0.07	10	0.02	10	NEGATIVE	0	0.07	0.2	0.11	> 10#	0.13	0.04	> 10¶	NEGATIVE	0.08	1.74	0.12	> 10#	1.66	0.04	> 10¶	POSITIVE	1	2		4		0	0	0	0	0	0	0	0	JAMAICA		1	1	2	2	2	2	2	2	2	2	2
QCS0369	0.04	0.04	10	0	10	NEGATIVE	0	0.05	0.07	0.07	> 10#	0.02	0.02	> 10¶	NEGATIVE	0.07	0.05	0.09	> 10#	-0.02	0.02	> 10¶	NEGATIVE	1	2	31		1	0	1	0	0	0	0	0	0	MEXICO		1	1	2	2	2	2	2	2	2	2	2
QCS0370	0.04	0.05	10	0.01	10	NEGATIVE	0	0.06	0.07	0.06	> 10#	0.01	0	> 10¶	NEGATIVE	0.05	0.06	0.15	> 10#	0.01	0.1	> 10¶	NEGATIVE	2		39		2	1	0	0	0	0	0	0	0	NIGERIA		1	1	2	2	2	2	2	2	2	2	2
QCS0371	0.09	0.11	10	0.02	10	NEGATIVE	0	0.12	0.14	0.19	> 10#	0.02	0.07	> 10¶	NEGATIVE	0.11	0.21	0.39	> 10#	0.1	0.28	> 10¶	NEGATIVE	1	2	28		2	0	0	0	0	1	0	0	0			2	1	2	2	2	2	2	2	2	2	2
QCS0372	0.18	0.21	10	0.03	10	NEGATIVE	0	0.34	0.31	0.36	> 10#	-0.03	0.02	> 10¶	NEGATIVE	0.13	0.11	0.21	> 10#	-0.02	0.08	> 10¶	NEGATIVE	2	2	36		2	0	0	1	0	0	0	0	0	PHILIPPINES		1	1	2	2	2	2	2	2	2	2	2
QCS0373	0.03	0.04	10	0.01	10	NEGATIVE	0	0.05	0.05	0.05	> 10#	0	0	> 10¶	NEGATIVE	0.05	0.05	0.06	> 10#	0	0.01	> 10¶	NEGATIVE	2		32		2	0	0	0	0	1	0	0	0	GERMANY		3	2	2	2	2	2	2	2	1	2	1
QCS0380	0.02	0.02	10	0	10	NEGATIVE	0	0.04	0.04	0.06	> 10#	0	0.02	> 10¶	NEGATIVE	0.04	0.04	0.24	> 10#	0	0.2	> 10¶	NEGATIVE	1	2	30		2	0	0	1	0	0	0	0	0	BAHRAIN		1	2		2	2	2	2	2	2	2	2
QCS0381	0.03	0.18	10	0.15	10	NEGATIVE	0	0.08	0.37	0.58	> 10#	0.29	0.5	> 10¶	POSITIVE	0.14	0.24	0.42	> 10#	0.1	0.28	> 10¶	NEGATIVE	2		35		1	0	0	0	0	0	1	0	0	PERU		1	1	2	2	2	2	2	2	2	2	2
QCS0382	0.03	0.13	10	0.1	10	NEGATIVE	0	0.07	0.25	0.31	> 10#	0.18	0.24	> 10¶	NEGATIVE	0.11	0.14	0.43	> 10#	0.03	0.32	> 10¶	NEGATIVE	1	2	32		2	1	0	0	0	0	0	0	0	NIGERIA		1	1		2	2	2	2	2	2	2	2
QCS0383	0.03	3.41	10	3.38	10	POSITIVE	1	0.06	4.66	3.78	> 10¶	4.6	3.72	> 10¶	POSITIVE	0.08	2.47	3.3	> 10#	2.39	3.22	> 10¶	POSITIVE	1	2	54		2	1	0	0	0	0	0	0	0	ETHIOPIA		1	1	2	2	2	2	2	2	2	2	2
QCS0385	0.08	0.1	10	0.02	10	NEGATIVE	0	0.14	0.11	0.11	> 10#	-0.03	-0.03	> 10¶	NEGATIVE	0.29	0.23	0.27	> 10#	-0.06	-0.02	> 10¶	NEGATIVE	1	2	31		1	0	0	0	0	0	1	0	0	EL SALVADOR		1	1	2	2	2	2	2	2	2	2	2
QCS0386	0.06	0.13	10	0.07	10	NEGATIVE	0	0.13	0.14	0.28	> 10#	0.01	0.15	> 10¶	NEGATIVE	0.08	0.19	0.39	> 10#	0.11	0.31	> 10¶	NEGATIVE	2		30		2	0	0	1	0	0	0	0	0	HONG KONG		2			2	2	2	2	2	2	2
QCS0387	0.05	0.03	10	-0.02	10	NEGATIVE	0	0.08	0.09	0.1	> 10#	0.01	0.02	> 10¶	NEGATIVE	0.1	0.07	0.09	> 10#	-0.03	-0.01	> 10¶	NEGATIVE	2	2	47		2	0	1	0	0	1	0	0	0	USA		2	1	2	2	2	2	2	2	2	2	2
QCS0388	0.09	0.08	10	-0.01	10	NEGATIVE	0	0.07	0.14	0.16	> 10#	0.07	0.09	> 10¶	NEGATIVE	0.09	0.19	0.17	> 10#	0.1	0.08	> 10¶	NEGATIVE	1	2	36		1	0	0	0	0	1	0	0	0			2	1		1	2	2	2	2	2	2	2
QCS0389	1	0.81		-0.19		NEGATIVE	0	1.05	0.33	0.73	> 10#	-0.72	-0.32	> 10¶	NEGATIVE	0.41	0.43	2.66	> 10#	0.02	2.25	> 10¶	POSITIVE	1	2	22		2	0	0	1	0	0	0	0	0	HONG KONG		1	2	2	2	2	2	2	2	2	2	2
QCS0391	8.31			7.7		INDETERMINATE	0	9.86			> 10#	5.71	6.47	7.29	INDETERMINATE	4.11			> 10#	10	10	> 10¶	POSITIVE	2	2	56		2	0	0	1	0	0	0	0	0	INDIA		1	1	1	2	2	2	2	2	2	2	2
QCS0393	0.06	0.07		0.01		NEGATIVE	0	0.14	0.13	0.14	> 10#	-0.01	0	> 10¶	NEGATIVE	0.19	0.14	0.3	> 10#	-0.05	0.11	> 10¶	NEGATIVE	1	2	40		2	0	0	1	0	0	0	0	0	CHINA		2	2	2	2	2	2	2	2	2	2	2
QCS0394	0.05	0.8		0.75		POSITIVE	0	0.08	0.49	0.76	> 10#	0.41	0.68	> 10¶	POSITIVE	0.08	0.46	0.52	> 10#	0.38	0.44	> 10¶	POSITIVE	2		37		2	0	0	1	0	0	0	0	0	INDIA		1		2	2	2	2	2	2	2	2	2
QCS0395	0.16	2.11		1.95		POSITIVE	0	0.16	1.98	1.76	> 10¶	1.82	1.6	> 10¶	POSITIVE	0.09	2.09	1.88	> 10#	2	1.79	> 10¶	POSITIVE	1	2	56	4	2	0	0	1	0	0	0	0	0	INDIA		1	1	4		2	2	2	2	2	2	2
QCS0397	0.16	0.65		0.49		POSITIVE	0	0.8	0.62	0.53	> 10#	-0.18	-0.27	> 10¶	NEGATIVE	0.17	0.61	0.73	> 10#	0.44	0.56	> 10¶	POSITIVE	1	2	31		2	0	0	1	0	0	0	0	0	CHINA		1		1	1	2	2	2	2	2	2	2
QCS0398	0.08	2.84		2.76		POSITIVE	0	0.17	1.03	1.04	> 10#	0.86	0.87	> 10¶	POSITIVE	0.28	1.09	1.42	> 10#	0.81	1.14	> 10¶	POSITIVE	2	2	35		2	0	0	1	0	0	0	0	0	INDIA		3	2		2	2	2	2	2	2	2	2
QCS0399	0.19	0.16		-0.03		NEGATIVE	0	0.22	0.16	0.08	> 10#	-0.06	-0.14	> 10¶	NEGATIVE	0.13	0.2	0.14	> 10#	0.07	0.01	> 10¶	NEGATIVE	2	2	39		2	0	0	1	0	0	0	0	0	CHINA		1	3	2	2	2	2	2	2	2	2	2
QCS0400	0.45	0.7		0.25		NEGATIVE	0	0.48	0.55	1.1	> 10#	0.07	0.62	> 10¶	POSITIVE	0.35	0.29	0.61	> 10#	-0.06	0.26	> 10¶	NEGATIVE	2		35		2	0	0	1	0	0	0	0	0	SOUTH KOREA		1		2	2	2	2	2	2	2	2
QCS0402	0.55	0.92		0.37		POSITIVE	0	0.58	0.7	0.51	> 10#	0.12	-0.07	> 10¶	NEGATIVE	0.55	0.75	0.77	> 10#	0.2	0.22	> 10¶	NEGATIVE	2		30		2	0	0	1	0	0	0	0	0	INDIA		1	1		2	2	2	2	2	2	2	2
QCS0403	0.09					POSITIVE	0	0.39	8.44	8.62	> 10#	8.05	8.23	> 10¶	POSITIVE	0.17	7.54	8.12	> 10#	7.37	7.95	> 10¶	POSITIVE	1	2	44		2	0	0	1	0	0	0	0	0	CHINA		1	1	1	2	2	2	2	2	2	2
QCS0404	0.31	3.8		3.49		POSITIVE	0	0.24	0.74	1.07	> 10#	0.5	0.83	> 10¶	POSITIVE	0.06	0.51	0.55	> 10#	0.45	0.49	> 10¶	POSITIVE	2	2	46		2	0	0	1	0	0	0	0	0	INDIA		1	1		2	2	2	2	2	2	2	2
QCS0405	0.04	0.04		0		NEGATIVE	0	0.08	0.04	0.03	> 10#	-0.04	-0.05	> 10¶	NEGATIVE	0.03	0.03	0.08	> 10#	0	0.05	> 10¶	NEGATIVE	2		33		2	0	0	1	0	0	0	0	0	CHINA		1		4	2	2	2	2	2	2	2	2
QCS0406	0.31	1.54		1.23		POSITIVE	0	0.35	0.3	0.35	> 10#	-0.05	0	> 10¶	NEGATIVE	0.23	0.25	0.3	> 10#	0.02	0.07	> 10¶	NEGATIVE	2		29		2	0	0	1	0	0	0	0	0	CHINA		3		2	2	2	2	2	2	2	2	2
QCS0407	0.15	0.4		0.25		NEGATIVE	0	0.21	0.17	0.32	> 10#	-0.04	0.11	> 10¶	NEGATIVE	0.11	0.21	0.47	> 10#	0.1	0.36	> 10¶	POSITIVE	2	2	28		2	0	0	1	0	0	0	0	0	CHINA		2		2	2	2	2	2	2	2	2	2
QCS0408	0.04	0.07		0.03		NEGATIVE	0	0.07	0.05	0.03	> 10#	-0.02	-0.04	> 10¶	NEGATIVE	0.03	0.03	0.05	> 10#	0	0.02	> 10¶	NEGATIVE	2	4			2	0	0	1	0	0	0	0	0	CHINA		1	1	1	2	2	2	2	2	2	2	2
QCS0409	0.06	0.12		0.06		NEGATIVE	0	0.08	0.04	0.03	> 10#	-0.04	-0.05	> 10¶	NEGATIVE	0.05	0.07	0.1	> 10#	0.02	0.05	> 10¶	NEGATIVE	1	2	25		2	0	0	1	0	0	0	0	0	CHINA		1		2	2	2	2	2	2	2	2	2
QCS0410	0.3	1.34		1.04		POSITIVE	0	0.37	0.32	0.33	> 10#	-0.05	-0.04	> 10¶	NEGATIVE	0.39	0.73	0.77	> 10#	0.34	0.38	> 10¶	POSITIVE	1	2	30		1	0	0	0	0	1	0	0	0	ARGENTINA		1			2	2	2	2	2	2	2	2
QCS0411	0.21	0.31		0.1		NEGATIVE	0	0.42	0.24	0.19	> 10#	-0.18	-0.23	> 10¶	NEGATIVE	0.35	0.3	0.34	> 10#	-0.05	-0.01	> 10¶	NEGATIVE	2		39		1	0	0	0	0	0	0	0	0	EL SALVADOR			2		2	2	2	2	2	2	2	2
QCS0412	0.06	0.84		0.78		POSITIVE	0	0.1	0.7	0.89	> 10¶	0.6	0.79	> 10¶	POSITIVE	0.06	0.47	0.79	> 10#	0.41	0.73	> 10¶	POSITIVE	2		50		2	0	0	0	0	1	0	0	0	USA		2	1	1	2	2	2	2	2	2	2	2
QCS0413	0.09	0.32		0.23		NEGATIVE	0	0.22	0.24	0.29	> 10¶	0.02	0.07	> 10¶	NEGATIVE	0.2	0.28	0.49	4.23	0.08	0.29	4.03	NEGATIVE	1	2	36		2	0	0	1	0	0	0	0	0	CHINA		1	1	1	2	2	2	2	2	2	2	2
QCS0414	0.17	0.32		0.15		NEGATIVE	0	0.15	0.23	0.16	> 10#	0.08	0.01	> 10¶	NEGATIVE	0.15	0.28	0.15	> 10#	0.13	0	> 10¶	NEGATIVE	1	2	31		3	0	0	1	0	0	0	0	0	INDIA		1	1	2	2	2	2	2	2	2	2	2
QCS0415	0.12	0.16		0.04		NEGATIVE	0	0.12	0.07	0.11	> 10¶	-0.05	-0.01	> 10¶	NEGATIVE	0.1	0.1	0.13	> 10#	0	0.03	> 10¶	NEGATIVE	1		37		2	0	0	1	0	0	0	0	0	TAIWAN		1	1	2	2	2	2	2	2	2	2	2
QCS0416	0.28	7.37		7.09		POSITIVE	0	0.23	3.11	2.57	> 10#	2.88	2.34	> 10¶	POSITIVE	0.79	3.76	4.11	> 10#	2.97	3.32	> 10¶	POSITIVE	1	2	40		2	0	0	1	0	0	0	0	0	CHINA		1	1		2	2	2	2	2	2	2	2
QCS0417	0.08	6.05		5.97		POSITIVE	0	0.11	2.14	3.14	> 10#	2.03	3.03	> 10¶	POSITIVE	0.13	2.4	5.22	> 10#	2.27	5.09	> 10¶	POSITIVE	2	2	37		2	0	0	0	0	1	0	0	0	PORTUGAL		1	1		2	2	2	2	2	2	2	2
[truncated: 9 more columns]
